# Supplementary material for: Identification of a metabolic-related gene signature predicting the overall survival for patients with stomach adenocarcinoma
Source: PeerJ. 2021 Feb 8;9:e10908. doi: 10.7717/peerj.10908 (PMC7877239; doi:10.7717/peerj.10908)
Supplement: Supplemental Information 1 — no [file peerj-09-10908-s001.xls]

id	TCGA-CG-5734-11A-01R-1602-13	TCGA-HU-A4GC-11A-11R-A251-31	TCGA-HU-8238-11A-01R-2343-13	TCGA-IN-AB1X-11A-21R-A39E-31	TCGA-BR-6802-11A-01R-1884-13	TCGA-IN-AB1V-11A-11R-A414-31	TCGA-CG-5721-11A-01R-1602-13	TCGA-BR-7851-11A-01R-2203-13	TCGA-BR-7717-11A-01R-2055-13	TCGA-BR-6453-11A-01R-1802-13	TCGA-BR-6457-11A-01R-1802-13	TCGA-BR-7703-11A-01R-2055-13	TCGA-HU-A4GP-11A-21R-A251-31	TCGA-CG-5720-11A-01R-1602-13	TCGA-BR-7704-11A-01R-2055-13	TCGA-BR-7716-11A-01R-2055-13	TCGA-BR-6454-11A-01R-1802-13	TCGA-CG-5733-11A-01R-1602-13	TCGA-IP-7968-11A-01R-2203-13	TCGA-IN-8663-11A-01R-2402-13	TCGA-CG-5722-11A-02R-1602-13	TCGA-BR-7715-11A-01R-2055-13	TCGA-IN-7806-11A-01R-2055-13	TCGA-FP-7735-11A-01R-2055-13	TCGA-CG-5728-11A-01R-1602-13	TCGA-HU-A4HB-11A-11R-A251-31	TCGA-BR-8060-11A-01R-2343-13	TCGA-FP-7829-11A-01R-2055-13	TCGA-HU-A4GN-11A-12R-A251-31	TCGA-HU-A4GH-11A-11R-A36D-31	TCGA-HU-A4GY-11A-11R-A36D-31	TCGA-CG-5730-11A-01R-1602-13	TCGA-BR-8381-01A-11R-2402-13	TCGA-BR-A4J6-01A-11R-A251-31	TCGA-VQ-A8PE-01A-11R-A414-31	TCGA-D7-8572-01A-11R-2343-13	TCGA-BR-8080-01A-11R-2343-13	TCGA-BR-4280-01A-01R-1131-13	TCGA-MX-A666-01A-11R-A31P-31	TCGA-CG-5726-01A-11R-1602-13	TCGA-CD-A489-01A-11R-A24K-31	TCGA-RD-A8N9-01A-12R-A39E-31	TCGA-BR-8485-01A-11R-2402-13	TCGA-IN-7808-01A-11R-2203-13	TCGA-HF-7131-01A-11R-2055-13	TCGA-HU-A4H0-01A-11R-A251-31	TCGA-CD-A486-01A-11R-A24K-31	TCGA-IN-8663-01A-11R-2402-13	TCGA-BR-8589-01A-11R-2402-13
PDE8A	3.03228599633	6.91721338261	4.55239844556	2.68045349696	2.15291679263	3.06320703694	2.32274977053	6.06683406067	3.19921869433	4.1177604112	4.09779764836	6.37965729982	6.77107507326	4.03882594265	4.75375259837	5.00962833358	3.83403563251	3.40325173374	2.93912610673	1.86043234327	4.98244888346	4.20495626511	1.34388211888	4.69313382827	2.91342905793	4.76755465701	4.43588338554	3.94570615711	5.88900813052	6.92767472409	9.40957963226	4.07648718903	3.21470782273	3.84099532982	17.2399393781	7.48120503166	5.52201779165	6.06170381821	7.95188229686	5.63290919076	7.19420119563	8.16333496356	4.55420646626	7.307288655	4.45540253899	3.8850049882	11.7809392558	6.80677234898	4.74987165604
NAA80	5.43579405512	3.66360837063	2.54981223331	3.11069601715	1.91352082142	2.75298164694	3.65234437719	1.76516938932	6.13137165118	3.5361198172	2.75881831347	5.91173157646	4.09014234303	4.46371852354	5.38952743858	3.91065149585	3.9467210968	4.99259437503	8.07584604754	2.83087016251	4.07192811995	6.1524452061	1.94865686163	3.82238708005	5.26112278487	3.802647283	3.3264876898	5.04356775529	2.50583439463	4.43829259134	5.22732395798	4.36803890632	2.47649638179	8.45767279247	3.91131138738	3.25554278434	4.73566168084	4.35738677519	3.49595220823	3.44310342532	6.63588258009	4.32875216094	3.20204969348	6.3587795899	3.8027271769	1.98271806906	3.73491673926	2.78572561666	3.00147253243
SUCLG2	40.307463504	25.6934886356	53.882834284	15.385321025	62.7756146344	15.9339029489	49.2829163572	54.083037985	35.7869984257	36.1646060376	42.7587894562	63.0960440529	20.4666671292	36.8875392405	30.4593875301	39.0914987156	30.2546585692	38.9766119786	15.5342727728	16.2577979977	31.3840582104	36.5582010834	17.8980577621	23.8782949754	39.3078258275	25.1183370604	34.6781538469	22.2006878577	36.4860228608	19.6990985552	19.8627820893	36.1616085891	28.057341532	28.3583878821	11.3893531256	19.1892626835	16.5714880676	36.8575034659	24.2547486355	32.4458665344	19.4422386488	22.5296214846	26.1280690905	11.6894219272	27.1865738079	18.4763068319	26.8249230848	16.4488694507	21.2374022399
GGT1	27.345353455	0.32958867506	18.4409246665	0.978693128034	2.28998067126	0.194069329322	1.46815310839	17.8819354151	7.68506644887	8.19602473674	7.66163819591	16.921017105	0.577773284331	14.6212503341	4.34699819048	6.14533049274	1.7300292368	6.5506991288	1.95086681348	0.360495520862	6.82432161345	8.6626724515	0.666656927282	1.42561152858	3.05555303374	0.587453566718	4.39431670781	0.890939982316	2.31151454955	1.63595194352	0.827156346795	25.8514139231	2.41682405331	3.190424245	10.4726358707	4.51360086622	1.50102196466	3.7972793641	15.7082774619	0.835524238676	0.98679709218	1.34452787103	3.41437333225	1.80649842637	16.9509808607	1.40204881264	13.7707598308	0.150915475161	3.81796091069
PLA2G4E	0.0154035207456	0.00496969574465	0.029940479384	0.615802558604	0.0	1.25288895021	0.0	0.0298354384622	0.0	0.0294539791841	0.0241076663506	0.00238341309866	0.0	0.0248849877761	0.00187859193704	0.00583108136652	0.00770382184378	0.0157976756312	0.530086980569	0.455872813394	0.00705084060146	0.0	0.0912338848624	0.00238582563564	0.0162705669843	0.0	0.0	0.107658268432	0.00223650975979	0.0429557635155	0.0477610683139	0.0746043832999	0.170323300319	0.00605329868254	0.235551525698	0.10748437329	0.0636458245987	0.0798123757734	0.232979655358	0.0121764771256	0.00844280489173	0.0165130394491	0.307435738663	0.0631791318122	0.0927518465292	0.0695104047345	0.469086911103	0.0299782369851	0.258977972319
DHODH	0.578006599921	1.07249459317	0.558389291606	1.05766421659	0.88597380977	1.36224884797	0.843283375176	0.905607177482	1.21772609604	1.0435628663	0.803208505986	1.17108956112	1.30135413329	1.14316262052	1.310282454	1.2436695641	0.875019920605	1.00350163598	0.801179562293	0.907321843176	1.35255110815	1.42959678248	0.680997630391	1.03176255102	1.18412277836	0.990659596404	0.784951278707	0.878468093002	0.952136590611	1.53280083034	1.36374075757	0.461797390627	2.25438383941	2.30880735879	1.98351229008	2.18975200138	1.41903704247	1.07056818785	2.05401833635	2.30762054971	1.78531471728	0.907694650462	1.4082697909	3.11203717862	1.49746654975	3.04410191999	1.68099078267	1.10767766435	1.87316608776
PLCD1	2.90249891092	3.65924261802	4.89338929147	14.1569562155	1.6811997974	15.9805380176	3.13245896387	3.24341412216	5.22369696967	3.37490439094	4.54913675803	4.80958012004	3.8426822357	4.09792411361	8.28922682813	5.19075523709	4.69494636074	4.53658873932	19.3486758599	18.413680373	6.46215424996	4.93548564955	20.0571258644	6.12835815324	4.17275549246	3.94961389285	3.99183983135	9.95992637918	5.12294023508	5.20808672887	4.55704486259	3.30872589277	2.4896587657	3.56786812542	3.12238705572	5.50618760645	3.29674195781	2.42238727246	4.04801547932	4.36367936561	2.708455332	2.89016085373	3.56058031798	3.38788807993	1.91515496576	0.822769086189	4.07000291538	2.91343433599	0.930297235236
PIP5K1B	12.3580987397	0.314805164737	18.9864630847	0.160220911233	11.7508743006	0.413335382043	10.078121376	24.2089691478	6.75478943971	14.3409795635	16.9379552022	15.9697192569	0.308342712904	12.2394580925	5.45839899234	18.696315463	11.3470998613	10.8487437609	1.11620864439	0.162508859242	13.1903478689	7.89226029956	0.155109305675	0.347457809921	8.38975178527	0.531828512315	5.71795797025	0.356104756372	4.13363348375	0.894544552715	0.381712226585	14.4739806709	5.31217322121	10.4569651597	5.92358628054	6.59042717147	9.21249045933	29.4324760731	3.51858132792	13.3827350783	0.353207266217	10.2385914672	6.56115736875	8.23197471882	48.3474451497	6.53136762677	4.02727430508	0.0769053328432	11.2267812233
GCLC	3.66706447482	4.07252737096	5.54157836238	8.19343576122	4.58488989767	11.8978340531	4.77438243906	5.03577179205	4.37916091737	4.65665914361	5.87524766145	8.18810375353	5.79767027995	4.45177523258	4.39862412979	7.95599066749	6.26271150367	5.40493447607	3.87660430004	7.0557774511	7.11209118628	4.92036649847	5.38728216329	2.89081637399	5.84380397365	3.89943492776	3.83923110049	3.96711114777	3.79323868091	2.96775805057	3.54090080472	2.87824934847	4.69623931218	4.51346695815	11.2383870478	3.79635873304	4.19306070047	4.72113947963	7.81048624907	5.98194365825	4.07605511529	6.83415932533	7.65172586738	3.32155260931	11.7287627731	10.6187989721	7.61467605873	7.17807152778	9.65104360305
PCCA	2.28488203608	3.20757741235	3.23250558965	2.72217322109	2.19564975883	4.06001738634	3.44115812838	4.37020166259	3.5544218654	2.33769899057	3.24843830783	6.80998940621	3.47938139856	2.65342684682	3.08796129632	3.39488845469	2.58426520159	2.77639157245	2.72261224508	2.46997891201	2.92076530173	4.07562190741	3.01090584728	3.60880542378	3.20110551906	3.3523681407	3.97568899095	4.31503371835	2.90178171374	3.21167329683	2.83363086409	2.91645678976	2.35197499972	2.69032194548	6.49706796023	2.99922382743	6.0031634412	6.71133338249	3.00059958563	1.45346114523	3.34069927774	3.05403727557	3.25555067483	0.867145939612	1.90181440601	1.957624692	4.41905169088	2.34080552918	2.36096311821
ADCY1	0.12860881044	0.0941090677108	0.162144956451	0.190752076188	0.104772534038	0.374224089167	0.139363976385	0.243969209545	0.127809542432	0.202821014976	0.290510742977	0.22977159217	0.116324462083	0.421971040837	0.314507530702	0.175669406933	0.2287727618	0.288955600224	0.426220421335	0.172991032414	0.370211342818	0.187380532463	0.0926250343263	0.0790639339304	0.311610219066	0.150355000123	0.212345520635	1.00242454078	0.102029476062	0.30340708515	0.32631479121	0.316493204022	0.398698005949	0.218836813835	0.447960371792	1.17299089068	0.526148812793	0.188431027585	1.38563322842	0.457231440862	0.168356268809	0.957053293906	1.41297485687	0.29662736105	0.110044921673	0.100485986254	0.310718875954	0.109666506186	0.095278738811
PAPSS1	6.67423481796	7.21799367267	5.00439445372	12.1191761689	26.7582735624	15.820107459	13.4762778479	5.89429196766	20.149701795	10.4543503184	12.6736594377	33.6430703353	7.88114184501	14.6155185636	15.3800775599	29.487988879	14.0330585971	21.3708484997	14.6303289299	14.3374151951	20.1743788388	19.1137497502	13.8334169918	6.00763791409	14.9552006443	6.8888931722	13.3521251552	10.4284937697	7.02084333557	7.86869438772	5.97226634284	4.11295963081	21.7974862108	9.20565230711	14.3287523693	19.6193174406	10.3894305843	14.7636444901	11.8844851129	21.527955542	10.8134779921	12.841919677	17.2208996581	7.14955734376	7.4916291918	7.73160815837	12.6336815099	11.7739030144	14.3714363368
PGM1	23.3820270239	11.3136241505	40.3426675605	15.9849327709	12.6466769369	17.5265709186	9.54981547573	29.0053943433	15.3188099899	21.9594969975	27.6570539821	15.4395344387	14.1986199354	20.13085141	15.6088612217	18.0937863141	20.022188708	13.371142998	16.3547056345	15.9536644294	15.2081718596	13.0117346631	15.1040124374	18.1487766943	10.5978377834	13.6688665991	10.7879831398	20.1982178521	15.4749961296	11.9255807177	12.180180325	27.6918936856	6.39942494564	17.9459245194	14.9449535223	13.688653026	12.5764129955	15.4309793713	12.2692585282	8.44689288893	11.7036287592	12.7423575457	16.303022397	4.11721859451	22.0099102123	2.28883892085	11.1032952567	18.6691651394	9.98493667636
POLR3K	3.89357623438	2.9183650345	1.7458952885	1.49926483208	7.27747774467	1.61747519601	5.84658387808	1.98089718965	6.71642688725	5.1046599329	2.88337899259	4.5625302213	1.76365779552	4.81739111907	2.31057559497	3.63090848759	4.25083349537	6.12372977712	2.19176262598	1.97946064882	3.84706031421	6.60368966092	2.09845365561	2.37550558203	7.52330689914	2.24500923406	2.19382487068	2.1123508107	2.60601811181	2.66387265423	2.49366536245	3.81100155629	7.37611234217	6.17017317145	3.97807458559	3.56573698055	5.19912936522	8.92731270428	5.79127492949	11.7578406242	4.46773658647	4.1655475117	4.8554810311	7.00232539759	6.43695797789	10.3399791139	6.09938066919	2.72610724296	7.88020273981
PDE1B	0.499219655446	3.08644819977	0.110614311108	0.548654250553	0.186081961871	0.446915257717	0.123759162542	0.247351191523	1.8350914977	1.0056187007	0.622841718457	0.300600077202	4.18626556986	0.323364377126	5.19956247251	0.737654373188	2.54093088847	0.344146909716	0.451283476686	0.281013917842	2.61928639848	0.92182225972	0.243184724342	2.46376834809	0.404195868387	3.04339693144	1.50169369634	3.86507235006	2.29931728348	3.50747179503	0.857921825756	0.468424898313	0.542990384765	0.697132139636	0.230832598593	0.639660616941	0.723656910605	0.158616881955	1.08176288023	0.0674785101983	0.464649069006	2.20045896632	0.443881030395	0.882435248969	0.137961897385	0.333777545282	0.396921974608	0.23296490137	0.217113021433
BDH2	15.6693965325	5.9835966762	22.0055089241	4.42884486875	11.0506505523	3.97761687939	5.08271562283	11.3572115038	6.28460977159	9.62130815868	10.7307106663	6.1947111602	4.34327000863	9.35480756323	8.28431056934	7.30174886048	4.35598521576	6.63479961837	3.79170838796	4.22710721091	5.36423701196	7.60022486312	3.32192866316	5.15379593816	4.36889973449	4.44475959454	5.01318712447	5.72393204545	6.56741736362	7.88524365867	7.86636389507	16.592799608	5.15549374248	4.73381734805	5.73512450135	5.36522721384	2.18188252923	4.45102507767	4.70128448102	7.05787648751	5.90976377172	4.73245015682	3.90674719687	3.50462859674	4.7851678791	3.94521768408	4.1866087701	3.57760971373	3.33606043512
PLA2G12B	14.4243074611	0.0513094651083	45.0541706015	0.0101239392724	2.39652267058	0.0	0.0398006290207	29.6424480994	0.0	7.24763725556	16.4522127849	0.0246074724707	0.0101844875756	11.535899368	2.43413054361	0.0903042202055	0.119306794139	0.0407756494683	0.0	0.0	0.145592357526	0.198899972089	0.0	0.0123161903159	0.0839924747782	0.0	0.0463093954577	0.00882154251208	5.48405873878	0.756550992655	0.0462288398922	22.5848471991	0.0428901823974	0.0416647260383	9.09380847558	18.9048555094	0.0547591070683	9.27611453225	10.5427776456	0.047143368552	0.0145279116089	0.25573252317	6.7792729835	0.252021495697	2.30344863946	0.0	0.0298955113755	0.0257924459167	0.0862519293532
CA1	26.4586139533	0.0533527623914	27.5215160737	0.0224578239906	1.08592702923	0.0367877989917	0.30901255334	67.0498673352	0.085017851972	76.0816772679	7.2605037414	0.00682331095059	0.0169441032232	5.96291654659	0.951922433794	0.0250401082576	0.0	0.0847989170359	0.0318049379338	0.0491161854567	0.0	0.25370014139	0.0133942190846	0.0375661970108	0.372639180137	0.0105835877472	0.0599244487928	0.0562601029827	1.49824382572	0.0868059729137	0.00427287212377	124.898418992	0.12487495583	0.121307034218	0.325644951126	0.699673219453	0.00759197059649	0.212168739769	3.15042363187	0.0479314091276	0.209476200426	0.0984876154457	0.0597623771458	0.0452178078346	6.89309162145	0.0433710541	0.165792216478	0.04291132595	0.0418538123263
ENTPD2	13.4490953566	2.04976733645	24.5822223706	3.09241165778	2.00329963774	1.82353193521	3.0521172073	12.5569654299	3.3736997911	10.5380140215	7.60274857934	3.82676570746	3.26361575579	11.3040430295	8.6457060416	9.92969154345	5.86084997385	7.2145488659	4.75242493882	2.0272078637	9.04408887085	2.24955641809	1.99181143619	2.40074497445	4.92968518129	1.6515220397	2.64524613628	1.92740485239	4.21906056611	3.03995638072	3.55826874589	17.9368795795	0.992224379108	17.546087423	1.32682075035	6.35582199254	6.75627138573	7.09060750437	11.69716163	6.745673524	4.64924070196	3.31717360729	15.4867980241	7.82451831917	8.32142040742	24.3595699186	12.3635027553	0.895026281246	7.40869022037
CHIT1	0.185655267895	0.00187183300913	0.0112770641302	0.00443200653268	0.0341182920192	0.00645333188005	0.116158110053	0.0276615397616	0.115386249536	0.0690282389261	0.210659213125	0.0412947131811	0.0222925653014	0.0899799951278	0.022642257903	0.0373366478366	0.113163960495	0.175530467233	0.00717330368775	0.0147702563251	0.0637366801899	0.211878645558	0.0	0.0179723967352	0.980527933245	0.0139243321332	0.0360410508504	0.0489167656194	0.0303256835657	0.0171309846934	0.0494702410852	0.0	2.04974012694	0.0820789712951	0.250236870593	1.16632264809	0.463461813821	0.12024513949	0.0970869336433	0.0206381835938	0.0445196856652	0.0601230580562	0.257323315543	0.789607261308	0.209609574	0.448434454443	4.27234316563	0.0131731664268	10.0564616911
HEXB	17.1742252226	14.7319833431	23.3168972754	5.42705483049	25.2569797304	5.55746244164	12.413271849	20.5642318838	17.4627319672	16.6835662176	16.4897465519	19.1704011644	12.8189715068	15.4428366416	16.9342483565	34.276038774	13.0540987473	15.290796125	12.9386135277	4.5009419298	20.1274322752	16.6354331185	4.13469788916	11.8363182897	12.7334382012	13.52714104	12.900315162	12.6175739495	14.7169572119	8.59818558174	13.2792365399	15.6283405049	27.3266074364	28.6559575677	15.4690027938	25.6541598483	31.8867889295	19.7251355409	12.5296803794	19.8773635607	14.7898096863	26.5738409328	15.685013679	10.8809247245	18.9068478995	33.7181465105	21.5119768999	12.1726906389	27.1888142206
GPD2	7.18811205121	1.36906991219	7.50696007618	11.0431335305	5.27100193083	13.1717441756	5.82287374546	11.4121490339	5.24840162433	7.0500558821	9.40960729284	12.2725358174	2.11297585083	7.08830878227	4.78841033406	11.5032052546	8.16622073539	6.24193983996	9.79571513738	10.3761979631	7.35067427217	4.84465290506	9.04510772382	1.49314571602	5.55484319988	2.15721474936	4.2076762019	3.05544204027	3.13976431466	2.38954823468	2.2228609471	7.4637026907	7.79288538369	8.55058007432	12.7456205022	9.03072180155	9.08179216733	13.5977025843	8.87523729258	7.81376790206	8.65295816435	5.16054292458	8.38641440661	3.46366856802	13.3363344223	17.9341731578	3.00066533185	12.841155816	9.34847955464
PIP5K1C	8.1842730139	41.1230722706	5.77975929562	13.2213141797	1.76801330732	18.6134447277	7.51828768884	7.4166702855	10.8770657721	9.20097605135	13.031292805	12.1785152999	48.7257531471	12.1483186854	31.4526022151	15.564540766	21.8500038335	11.2101482727	13.9024462127	7.66675374757	21.7184039014	8.4964220524	13.7073884927	54.8338871484	14.3516463567	51.3654446767	17.4331421724	35.5528668645	34.3634175081	43.1143572453	48.674396627	8.33927997136	14.9426217473	13.4449967149	12.0682248126	15.8480602347	18.2910305803	7.15102910147	12.2914259189	11.1429063146	25.9888756012	20.5147860928	14.5536524949	12.2357567842	8.82282775808	10.7474354741	10.1240296264	14.4795724333	9.240140587
BAAT	0.0158798526943	0.0	0.0171479700455	0.00673933520166	0.0	0.0110395962156	0.0	0.149846943965	0.0107422659012	0.0168693341978	0.0	0.00409519459235	0.0169491029585	0.0	0.0322780786349	0.0300569962797	0.145604278713	0.0135718302155	0.00545388388967	0.0252672059737	0.0	0.00662021742449	0.00401945140427	0.0122980194833	0.0139780925863	0.0158800660061	0.0102757938578	0.0029361758494	0.0192139219995	0.00868315869511	0.0256447975796	0.0457806057366	0.0927916250628	0.166413022028	3.07868522693	0.501275075147	0.282504640892	0.0901166941362	0.114981807208	0.0313825433618	0.188584209944	0.0803896079523	0.430416081846	0.014802921935	0.0172288406	19.5656067168	0.202326187344	0.0300467915253	2.50479267722
LDHB	20.8014731346	101.52741294	14.3484101615	27.6862282623	37.6637121198	30.6989681229	63.5123574385	14.7931165183	89.9215596304	33.9801266464	32.8664607798	78.0375462836	80.8634520233	37.0642747419	46.2498099873	34.7910101394	39.8967039035	58.993165313	23.8676951251	22.7065953022	28.1329532742	97.2273205299	20.476263127	94.9898585138	54.2480448297	86.5807550088	67.5245942279	66.6993783348	85.3383904416	70.7713412144	79.9236046777	14.8336958948	72.2214884141	11.9739645787	167.328013083	68.5948865344	25.4071976844	6.41000285758	88.8583534777	111.691632583	44.6741610076	32.8684161839	58.4055874153	30.3110428964	25.6563123852	38.232871782	43.7645432072	17.916679756	15.516846423
LPGAT1	8.64225113803	5.52690233533	21.5345188105	3.61841256459	1.98572608497	5.35891492759	1.50517755574	16.6749803116	3.3658263541	6.36523620864	11.0624795773	3.60411797613	6.58551953789	8.375818542	5.40425168453	3.89169213377	2.63833572038	2.16409843124	5.35864019694	3.49373467611	3.39225725489	4.05422295648	2.03423161076	4.32931936112	2.50345112346	6.17993478227	3.56795497714	5.87271108753	7.81480584488	6.24061842367	5.27842039234	12.42402809	16.2091840771	8.09869654337	11.3714817232	14.4006365515	14.9506738196	10.6058973516	11.9490443595	2.95532503083	15.2160184895	10.0064008286	15.1259812074	5.89530445738	11.662445783	11.6865058433	5.64782236361	6.85437108248	9.28527162822
AMDHD2	2.35433182986	1.08038977241	4.05976030639	1.35489194058	0.626716530479	1.27681299693	1.50130233444	2.17019303956	2.19717351424	1.17413167639	1.7812627898	1.65615165843	1.47087700636	2.90076083507	2.51552840421	1.87814576536	1.45387051658	2.19123819992	1.53673983927	1.06564219349	2.14406922114	2.76980283624	1.22616007283	1.82011063923	2.22428079108	0.897369945254	1.15656813575	2.25406373205	1.35720438175	1.79960353329	1.46907333074	2.25298671052	2.77581802541	1.29443123438	1.12774889167	2.66569299527	3.14783341548	2.06811252933	2.32385233771	2.42787268259	1.56518116146	2.2721106418	2.46019006812	2.14487535235	1.93915217935	1.98250512918	6.60385409779	2.01244879895	2.9637790768
DGAT2	4.72017656439	0.245272873816	2.53446726116	5.72362573863	2.79832037625	3.65060616924	2.2717322978	1.58913883789	1.92044400013	1.89000278724	2.87328433645	3.54997577045	0.88794817369	2.3940075986	2.71504087874	5.01476870156	3.52973036799	3.6889041453	2.79644809013	5.21763275184	5.21977609695	2.31596561049	5.26093918154	0.223196478165	1.16257060346	0.7311833261	1.11456550818	1.03723931205	0.808904414756	0.943681403074	0.419983600974	2.73206145724	3.47014943669	1.19649708513	5.768920804	2.7862198891	3.14701731301	2.2374396755	5.32015895354	8.3640267586	0.201086145047	0.776460661958	9.49191908491	0.979437842236	4.19540685271	6.2730142123	6.94208188959	0.288914547886	6.66768330376
NOS2	7.08794334999	0.336091740559	32.3032123112	0.120323600087	0.0710491372059	0.0537545855957	0.139759680067	64.5285730115	0.13076702277	27.266266542	20.1895574858	0.0432044990794	0.239335458027	7.93231510569	2.83168179075	0.935046571285	0.644530956844	0.0550705610636	0.823246533858	0.0410108050981	0.0	1.79981612674	0.0097858626502	0.192953648283	0.0453752449951	0.273211668182	0.358587311187	0.200157757688	1.9459948541	0.799806038509	0.208118340511	4.13140147987	1.45974517332	0.0534577591267	15.813431118	5.93793802131	5.10668011851	96.0179199117	2.46759940458	0.530588678626	0.215831330512	0.848114213974	2.00583332761	0.156171535366	15.3486639502	5.20413061017	0.139970555176	0.10798733822	0.547501471096
DHRS9	2.66453059333	0.223791363016	2.21222417643	9.2393823511	3.20876850058	3.42871115675	2.39440584188	1.4967659165	1.79600659753	2.84072240358	1.88669296919	1.00296120595	0.392127214432	2.44213704999	0.533825193449	10.7703314921	3.01454862887	1.33078671657	3.88886791044	9.65151568044	1.80650997218	1.62735183564	9.65158495725	0.125960141599	9.7017355827	0.0631459179352	0.236807724612	3.41508022409	0.673733356871	0.156945199028	0.0927042335972	0.802645112832	0.754729961611	0.0595305605635	0.575219241668	0.405332784624	1.91481645596	0.123932657101	0.78127100207	0.137080344184	0.284049727777	0.299150222659	0.495067185921	1.05685362469	17.9875631338	1.10426581621	0.116903407683	0.0814628611834	0.252959658407
HIBCH	3.53569325378	2.70982682719	6.77012485542	4.04713659908	4.62279807059	5.11384038283	2.782555189	6.80057402379	2.46439754727	3.90460448869	4.18230349032	4.31024461331	2.44496712056	4.32884566616	3.13993710855	3.67253350073	2.6567014923	2.67139162185	2.46012105097	5.65651371247	2.74891211636	2.29245722065	4.60046586077	2.91189313154	2.42654462897	2.83631045017	1.66210758421	2.56326177886	2.87497827049	2.31643454299	2.3369244151	5.71123950846	4.14008470506	5.93791245768	5.52747060628	3.08336738379	2.08648541735	6.66245740456	5.71433977638	5.29060400614	2.81790701978	2.0188589384	4.93548210334	1.92898511659	3.28523854827	3.10878732676	1.31479156778	0.952454898502	2.91039381945
FPGT	1.78531080103	1.86231263358	2.17929264316	2.22932049171	5.03177468549	3.26694136955	2.26623639042	2.43301192425	3.10927690734	2.37981105401	2.15605933552	3.52609774422	2.00079862328	1.77491639512	2.02817144934	3.35888491404	2.33418890543	2.20621626468	1.50784101991	3.10018139668	1.99391868395	2.97893154369	2.19971209237	1.34273581848	1.99460024315	2.0960517018	1.90785846243	1.92110403411	1.74161883952	2.58720218194	2.15404274836	1.57377513121	3.30443203349	5.78196753396	2.36708042943	2.96256283442	2.2239533618	4.85713515142	3.64606638249	2.80306800154	2.97170169749	3.97963855674	3.10368718105	1.65223391601	5.1439186955	4.17123828838	2.56008566695	1.65306130648	3.13057361573
CYP2J2	18.8868842607	0.285514006847	52.0843653111	8.47509831597	3.10924331275	7.16981898737	2.13214232576	28.8018381687	2.84912915002	13.0720207409	21.1554350791	3.29559072782	0.207477427159	10.2548354704	4.48171406036	4.24713734521	1.4703066055	2.55356481995	5.6747789555	12.1524753857	2.25195831132	2.34113914973	9.74035675244	0.116159386926	1.23578493326	0.140393592247	0.757057943134	0.695550598765	3.17957636181	0.506856882312	0.139521421802	24.3674455004	3.89144489682	4.80980941712	5.29309184773	7.71013449013	3.11423649516	13.0608914668	4.37314567365	2.60256621627	0.860479944579	1.50075362538	4.79721995436	1.16888789403	4.34008467938	2.24229800234	2.6616803653	0.287046632216	1.45612872572
POLD4	20.5688865694	1.92195933421	20.7374692971	4.052550799	15.1264521906	4.05749273445	14.3711469027	11.273256856	17.1400955836	12.8253193637	13.3702999386	10.3782358149	1.47698785774	20.958750464	4.53850005721	12.7509914342	14.4185528056	16.2694440175	5.97112637408	7.11481648563	13.438809686	15.0701074818	6.28600937303	2.07774817331	16.1272162986	1.80392029046	4.18604128019	2.99271625368	4.40798249061	2.3259957957	1.92690416669	22.6339555001	4.97447340795	3.10210215085	4.81386331162	4.85327222922	6.80686771129	5.77913025253	4.7382021789	4.41839586665	8.14805713053	5.2613744474	4.63915275192	10.4645054609	17.4552820378	3.70682817814	7.77522538293	9.45622633097	6.78875385702
PKLR	8.48296716665	0.0442147262354	4.11218703484	0.00872406684432	0.0629618022604	0.0190543374457	0.0	2.03165187018	0.0	0.844377404783	3.66765453603	0.0	0.0	2.16970478448	0.668543367417	0.0518783602708	0.094242341589	0.00878436451495	0.0282402024478	0.0436111846422	0.0	0.00856986892727	0.00520317830751	0.0106131876825	0.0	0.0411134787584	0.0133020112239	0.0	0.0994896587568	0.151744665791	0.21910139243	4.48028103392	0.323396562462	0.00448794986356	0.814983086239	0.825355763415	0.0	0.121728027274	1.19626398133	0.0406246903947	0.0250381731014	0.0183642911979	1.78126664693	0.0255498357207	0.440478869622	0.0277498345515	0.0171745030973	0.0111130171864	0.0557441804682
DHRS4L2	14.9586234762	2.93871086687	10.8675907642	3.45408205998	5.66043619024	4.6741705955	5.76356135926	6.74572987862	5.1945900441	6.58956690895	6.81808688781	5.53269090497	3.10945844674	5.9436507513	3.85649015635	5.0000398682	4.58221547347	4.81703686017	4.37837625249	7.03377687438	3.72059070727	5.43063329198	5.84183328815	2.3246466561	3.91626597821	2.60959472606	3.24578061708	4.55216838101	4.66371219971	3.12868944306	2.55618291169	9.76781991179	3.37468683153	3.26892564386	2.8655720262	2.09077306667	4.22263231994	5.83705082133	3.04593631864	5.69962576296	3.2827075058	2.63701294957	2.15214520907	3.89479624118	2.14663752917	3.46910431671	3.22120570423	1.0811914491	3.27723050171
POLR1C	5.35602820469	3.22997288551	2.88342637823	5.96681745442	7.49715848644	5.10674187985	3.97745302475	4.41426242877	7.92998227849	5.87587878841	4.96491964897	6.94172764387	3.28574943423	7.2275743238	4.33822443172	6.13476538576	4.53756987546	5.44655724374	5.49274400132	5.90383940235	4.61122024164	7.60645663751	5.4497185797	4.86994279376	5.00650226711	3.78055573775	2.96987467263	3.15840145023	3.02981233099	3.07923524427	3.67405599668	5.15183990739	7.94804298066	9.1389185966	32.6957980646	11.809281154	7.14202386615	16.580755609	13.7527623083	17.8495613127	6.55042099822	9.40201320157	12.2647474463	8.60907373537	10.7174641062	14.3024796028	25.81795966	7.29630240556	10.570810227
GPAT4	3.90232394881	3.56309626009	3.93456705949	3.9111280658	1.87278330372	3.69466459182	3.39865988547	4.35646603556	4.17065598275	4.0062568641	5.70781234493	6.28811893956	4.21524638912	6.21309467345	5.71960682274	7.22797753966	7.14223758783	6.36710302654	3.77859351189	2.26147805757	8.66236932578	5.88663746087	2.79679190311	4.24707045163	5.29866722863	3.16844941717	4.04876762181	4.61249223194	4.0665705637	4.27007973171	3.80745360465	3.8929303678	11.8131847532	5.4388762854	7.17805313858	7.29986736829	7.14626005064	6.52300617243	9.7494233682	13.7047001588	8.51472133975	6.44750470895	7.28262689599	4.73509032539	7.770184324	10.5810653938	9.95933620829	3.70498950284	8.8603405306
UGT2B10	0.0	0.0	0.0451432965958	0.0118278648361	0.0	0.0	0.0	0.0622868112771	0.0	0.0296065114429	0.0145395071113	0.0	0.0	0.0150083152585	0.0	0.0263757535971	0.0	0.0	0.0287155036283	0.0	0.0	0.0	0.0	0.00719454307423	0.0	0.0	0.0	0.0	0.0	0.015239370698	0.0	0.0321388861401	0.0	0.0	0.758882589366	0.0	0.0	0.0	0.27653899824	0.0091796512561	0.0	0.00829927746521	0.0	0.0259798562598	0.0	0.0107492885782	0.0116423741866	0.0	0.0
DGKI	0.0103833341271	0.148889514804	0.0112125160109	0.0132199152991	0.0	0.0120307388175	0.00577466197637	0.0283626848101	0.0444855131291	0.0159326914218	0.0361126609196	0.033025193615	0.181752722901	0.022366240991	0.0893471083587	0.0218370228293	0.0591431454901	0.0177483822498	0.0106983672596	0.0	0.0396074134886	0.0303012575653	0.0078845769684	0.138488823386	0.0335127219451	0.182749135448	0.0627108258252	0.247023614515	0.118095741379	0.191147321795	0.228049195131	0.0159650624829	0.110456908092	0.089921208849	0.04599114494	0.269306406312	0.403207903175	0.0204954643644	0.140155911036	0.0193800509219	0.691374988579	0.149447308114	0.154931654038	0.0139810133918	0.108898815551	0.030035996881	0.0968715316189	0.175884277152	0.0688284738192
CHST11	1.93702974777	2.81495485979	0.774322504142	0.744081466446	1.42693633787	1.19869745033	2.8768277213	1.70034637002	5.9974929312	2.77690409848	4.61010324326	6.03287893472	2.91803453077	3.79450065457	5.45098538936	3.77096624782	5.23428236395	4.64058546722	1.49471450456	0.400101717759	4.33211270845	6.73561336164	0.478403873147	3.3255079789	6.99776860569	3.70389379587	3.92930797811	1.2446038759	4.3210050674	3.24551647713	2.62390679659	2.02661122873	8.66326188813	1.56369796207	2.42698787974	6.60625155252	7.15016281407	2.10263354073	2.52321516027	0.840970305802	5.92948253367	5.08523780927	4.26568402842	6.43445378359	2.68243719834	2.98947616892	10.1862461994	56.8612348547	4.60459352609
GSTO1	68.0640098819	31.9248038072	82.0080752177	15.5325535471	103.852242346	16.1142959965	37.434715816	55.5581249103	50.3455666925	42.4522065715	44.2803827408	29.96500381	22.5482025365	57.6707605034	21.3864394134	33.6732741922	30.0167709792	33.2110069219	21.2157986201	22.1123664437	25.9793246362	35.8098992208	12.896922067	32.5832644437	32.7484225316	26.6000609226	21.5002665057	20.9782645385	40.7947196728	28.3917902366	35.9153524751	73.8042816993	48.5947034753	52.4938589426	71.4346781492	49.9668854319	29.8978895711	42.4425115082	49.8005555754	30.2524934222	45.5864731656	37.1694846647	53.2990829652	16.3861401023	32.3795707446	49.5538198695	33.1438151472	63.0396053426	53.9968701758
LDHA	195.889761181	54.1001546922	206.285314252	111.217116881	80.6385969225	73.8001812761	60.8578151479	166.61075745	97.9197617137	152.683949935	122.43485042	58.8109081916	52.2847385524	104.49514364	80.4574381312	79.7217289368	63.565199802	45.6653392829	131.930254005	74.7739112763	37.255466598	68.2470965099	124.047221204	74.7340240525	46.5021293404	66.6765567921	32.6291973491	95.877637959	128.631850784	51.831720621	54.9031866549	228.848196639	90.1693358075	117.365869974	138.594491199	113.806672371	76.3673681615	312.547213396	92.9364070994	123.601804595	151.01291083	80.8572703275	108.153588056	44.0571101976	193.848074966	179.60881562	123.617063373	78.7338459638	119.64900974
AGXT2	0.140715371475	0.0	0.488943862247	0.005779252783	0.0	0.00315563356736	0.0	0.125118246888	0.0	0.0578645481744	0.312584686793	0.00702359032059	0.0	0.168665057078	0.0249117833108	0.00429584853204	0.00567552563213	0.0058191969383	0.0	0.00722255069542	0.0	0.0	0.0	0.0	0.0	0.0136177995179	0.00440595462856	0.0	0.0164767160062	0.0521231208816	0.140745293923	0.125627913232	0.0918145098892	0.0	0.0296640137665	0.192307431976	0.0	0.0100798322179	0.664647517641	0.0	0.0124398919242	0.0121654135516	0.0503317112639	0.00423136828927	0.00738721416921	0.0	0.0113772391469	0.00368090574318	0.0677007805804
GMPR	2.14592161716	5.90569184823	1.28882898251	0.675364723072	5.18429510838	0.564326814372	4.18377364845	1.31723830977	4.44467267716	2.39062852553	2.36480653567	5.111210169	6.13007592495	2.7916340521	3.46010879913	4.76152467184	3.19562606668	3.35894893094	4.73673725412	0.396437782615	3.23747306843	4.75456481667	0.445519811408	5.42759939685	3.28970526215	4.48961766844	6.44381129196	6.64271636689	5.19294118944	4.73973446325	7.40605898446	1.82121074751	0.986243602762	5.52729631718	0.929663812084	1.80933060288	3.35546732694	1.22552454699	2.67696742128	2.08072917688	2.65048469106	2.07503874685	1.71304209798	0.831623113885	1.78540228905	0.474283462577	6.35059954369	0.338907192583	0.403204583724
ACYP1	1.58829291822	2.56218454445	1.38104730238	3.58535927352	3.56349436884	2.62833936827	1.3656307083	3.01252160776	2.20489821511	1.72866539753	0.70151344849	1.34187581547	2.34005336474	1.38529766173	1.01012327235	1.61380165386	0.731005235139	1.12426505541	2.7207770712	3.61251506852	1.07047156517	2.5104828199	1.553831271	1.35832660605	1.20938214091	2.87650532296	1.087679663	1.91338825833	1.57042345765	2.9491162297	2.6908650097	1.34840171942	2.27315636984	3.04426342114	5.10065063045	3.3025484896	2.80154849351	4.48627178844	3.94322112274	1.50203227908	7.08551738115	5.72788992327	2.77315608627	5.25015122378	1.70471703837	3.69249156442	6.31946616343	5.94994320547	3.1444239492
PDE4D	1.03733530262	5.62960425378	0.830128787035	0.979105750918	1.14297559382	2.06042985078	1.08451794735	1.5706588062	2.21340392226	1.56470508706	1.49348645079	2.00027843623	6.55322921309	0.899593476124	4.31016967192	1.83275915969	1.80796197259	1.23917757584	1.7281381487	0.587697490117	2.37929929942	1.86322433582	0.476541318748	4.21674785533	0.948680258337	8.01385965751	2.99667782109	1.94605027568	5.80456876345	5.49446931871	4.06730469781	1.17486746441	1.89233234809	7.82806645597	1.14524961972	1.35226321336	3.96319679958	0.663135501729	0.71534001559	1.46652784861	4.91757852142	1.95772990431	2.02076933182	1.14070846438	2.25456722383	4.33024888674	0.488910134091	1.33006312067	2.96674465907
MIF	36.1528687844	26.5117718072	24.2099958194	34.8669564007	59.4532004753	27.1911924338	31.9002221044	47.7198975054	118.8186194	28.5421275454	19.2910285237	20.7616063224	22.2096399067	38.4410590622	22.8250139995	25.2591245336	23.521834714	56.8404464641	121.882536545	107.507921095	21.1393801565	65.7904432835	70.8978601533	38.4710253192	27.0817792257	32.3584654064	50.4627928515	25.6887772473	24.9073033531	30.1171327035	34.5289833095	34.6675267539	107.361126652	111.868775033	67.6225672539	109.339126017	96.78793148	141.429783493	48.8539470239	84.5057421685	12.91493352	27.0229413423	66.8815807336	98.9017207359	14.0311506956	35.5243923464	96.1187326641	35.770517591	115.539942471
SI	245.066148372	0.0777917696803	766.499378787	0.0446522130957	13.0030338849	0.0	0.138971502309	519.157365309	0.0237246915211	132.248328147	180.297058446	0.00226109717717	0.0	85.6352926899	35.4262388406	0.934879662551	0.701612584107	0.798054793407	0.246924637532	0.00465029657027	0.0	2.47825865516	0.0	0.00452677180721	0.995594085201	1.18717748717	0.204250236857	0.0	69.6140553321	10.2333677702	0.0396462387085	293.041782623	3.25923460333	0.0	3.08073493352	0.473424310717	1.10695829342	0.763654307301	1.58008090215	0.1299553268	0.0213587283087	0.151434095397	4.88977649829	0.433179607233	49.4133716441	0.00338170026793	0.0128193199642	0.0	0.0951047666769
NME4	11.3059315592	57.1713547948	3.66580379213	4.35632831033	17.2649016222	8.40692424664	14.3860078511	5.23270879236	40.765276047	18.6932447726	15.1165551897	9.56754621742	39.6042142556	11.6555966713	52.8322885708	21.4365978772	25.1860218381	26.8449988092	13.7994556555	5.94980737505	27.3862794891	22.8821898571	7.90591044232	92.8650683313	18.9099788039	54.239872103	15.4765747252	47.0475601077	45.0027727175	47.9174647169	48.679195142	12.0400148951	13.8351340514	22.7145414742	13.9720317668	24.1801243432	13.3298288927	10.5829998644	12.3087856362	9.82894274693	27.9569589019	8.04788624506	10.8398323114	13.2320858746	8.32076480517	2.13224587035	15.5134080883	1.77575719201	13.367732944
LYPLA1	10.5478217125	7.8850427168	15.0362216453	26.1823445374	32.1521109629	23.8368949586	10.339074011	14.6195237485	22.7709124228	13.2309043993	13.4397733611	20.5488646337	8.6393268019	10.9404415394	7.636820806	16.5431790808	9.32738178228	12.0229617172	19.7314396779	34.2777639973	9.00036197745	16.4517311042	22.1537587253	5.71511112655	9.94060064727	8.19989502567	9.79675556876	8.87168285171	7.87107115292	8.10596542168	8.32442148727	13.5450924095	28.0087327887	27.4212302508	38.6561508153	21.6417829455	30.933482578	30.5258377589	15.8589776673	36.8981323284	21.2087701515	13.2570490587	29.8559428633	13.9685562177	24.3866072061	30.4587480981	31.267571411	66.883691569	27.6548969412
DGUOK	27.2844500317	15.5532212832	19.9905790223	10.1012282498	39.3335836535	8.80259971297	20.673349408	15.1825850514	33.1277895672	24.8981672409	17.5015394683	21.1183865597	10.2958659717	23.4637009403	14.1568480545	22.0295128087	20.5643914198	28.3556388608	13.3002910582	11.8882290935	17.4668802371	28.1875299001	11.0660552552	18.0747838119	24.6137782583	11.3553167796	10.3636289425	13.1650154026	15.4398719391	11.7810023755	12.6871000103	22.4141782758	20.5823352823	39.0598645477	25.1142757771	13.6421889306	23.0728908949	32.5072256696	20.5028586826	25.7299757303	29.5763118614	16.6647381032	27.5087958304	30.8588018431	16.4631607289	26.9625402764	23.6634375979	23.3650842643	21.9325318418
TAT	0.165886260961	0.0214082029377	0.72817743209	0.0105602029769	0.00609705930526	0.00230646640618	0.0	0.331195396198	0.0302986732248	0.0845869037859	0.0415399123092	0.0102671459023	0.00424934417803	0.107198286533	0.0161850058803	0.0156992726083	0.00829653312305	0.00850655309789	0.0102551576672	0.00527899396122	0.0151866265294	0.0207471026924	0.0	0.00770815387998	0.0	0.0159252949716	0.00644066310045	0.00184033659213	0.0818917468583	0.0380970175188	0.0739387844254	0.447632213117	0.071581469568	0.0325951158021	0.023849713454	0.162606712791	0.0	0.0171905849502	0.0427071458402	0.00327832561042	0.0303079051135	0.0118556721179	0.0613127806285	0.627823302807	0.0269967360798	0.0115166688984	0.116419435458	0.0107615605674	0.0809718500827
NOS3	1.32892199812	1.1326523482	0.702879535506	2.19648496667	0.348884323669	0.986707723368	1.40273649816	1.05062040886	1.75820468714	2.71461488379	2.43358083785	3.15200516851	3.10890849963	2.49744366202	3.79457741541	2.68646332631	1.70681065279	2.44152506328	0.838311334717	1.11719137261	2.37252199208	1.91080293025	1.30887597897	1.37456380251	1.16977122441	5.12771892889	1.75498061738	2.24822634598	1.09383473301	4.91607174219	4.75940389605	1.29270341894	2.6412801725	1.31645976473	2.52463728949	4.59599579407	6.72882998376	1.19557793561	6.45612928897	3.36175852911	2.93174378868	6.41789971581	4.64819746327	1.67420309384	3.04055898639	2.35707178588	5.60997080052	3.21337568261	2.54548235517
NANP	0.914143777141	1.13520249973	0.960266855883	2.2845368756	1.10610099779	1.74922086407	0.88340528349	1.2103101215	1.18014928844	1.0624460448	0.970328705292	1.49149590457	1.48672964643	1.1039706285	0.631947617181	1.33196446695	0.927968485596	0.806419731514	2.36868616324	2.15300519277	1.20146750741	1.03010516322	1.33676266265	0.820101681701	0.812633550125	1.35765750996	0.746744843	1.04929177109	0.844339419055	1.25830338209	1.3944222826	0.782797542085	1.17166803013	1.40199070316	7.63310451029	2.51498442706	2.1308807522	3.71489792215	2.28645644529	2.72775050734	1.70324004275	2.29634558982	3.47352575894	1.66633076546	1.51347693404	3.19417116781	2.64570750621	1.80919303028	2.13532273941
PLCZ1	0.00529484659396	0.0256244436137	0.0343060628597	0.107861190075	0.00973046034933	0.0552142732801	0.0795072778075	0.0552230636254	0.0537271829091	0.140619277834	0.0331473296717	0.139277713134	0.0508623169361	0.0855403092211	0.0226013240689	0.0701536917299	0.0397219786863	0.0610912623085	0.0163664809641	0.00842488794223	0.0363551164306	0.0728438858818	0.0201031889154	0.0287038485048	0.0978755284606	0.0698929138893	0.0925094416934	0.00293704248926	0.0269074304365	0.0	0.0410437870118	0.0274764709872	0.178498102658	0.0	0.00692043579724	0.0175937905681	0.0	0.0	0.00425984241362	0.0523196770234	0.0193476792147	0.0331113735234	0.0326169032721	0.00493576371877	0.025850888781	0.00612658684904	0.0	0.00858733146224	0.0646125728154
GSTP1	273.664856797	76.1620016388	186.846368027	371.063108582	552.671611696	306.058792764	396.929033704	168.421058508	216.86484999	272.287256735	203.890332607	176.240285518	64.2313879669	362.709654029	149.513553625	366.911281039	356.239496096	425.315021664	436.782923535	540.061291269	384.778476985	187.33697674	668.718942695	124.722013959	322.894792757	69.9937202748	78.1600061729	107.846881221	107.456671139	78.8772558692	91.3669205669	310.074093816	137.763355448	294.638234786	292.988629238	227.381046819	182.264787139	225.262974519	237.496878625	286.706125468	216.948042738	147.011524472	303.519487191	105.887951986	187.681808279	43.5244055144	99.1061023957	287.102651849	231.037165416
HADHB	40.0650303618	26.7985739803	97.2195347354	26.7644974067	20.935458291	24.4642645218	16.7202814484	50.4989885839	20.2442016709	30.6644069749	45.7740304399	27.6502209382	27.8318059546	31.2832902454	20.4723638326	21.5150226622	18.7088663445	19.3490364829	18.1981910009	29.1570726548	22.7828227694	22.0008278098	28.2591202953	29.0609833975	17.0449775452	23.9513217827	19.5441229562	33.483640358	27.4917240311	28.3237038871	30.1383521112	46.9801431781	16.1417802717	19.8477904978	20.0691635627	13.7494774471	16.924939695	33.0628419574	34.3982155465	21.1634071498	20.8787270701	18.6656858306	17.7894114601	15.8667136292	22.1242093532	26.0406651858	17.5202784115	14.0133251276	20.9416863145
INPP4B	0.817538081531	4.42369304442	1.07170753878	1.06911888903	0.805943099243	1.66186860995	0.789859554461	1.54857129171	1.81603268793	1.18759492951	1.17040309877	1.5572132964	4.76391369687	0.849794287932	2.70442336833	2.24315351201	2.03646826314	1.09032006553	1.18580915367	0.75427659226	1.41856107667	1.33477298022	1.0741230568	3.04984829615	0.967316994203	7.36250463519	1.47758154195	4.93632900264	4.01655140154	5.62325510631	5.82267149391	0.988806094134	2.31252420448	1.83302421085	1.58789015524	0.857074800925	3.12049141756	2.10815990935	0.610822815821	0.360705228132	6.51770996225	3.26677985626	1.73180569108	1.70851009503	3.01782078643	2.20870879844	0.500363791042	9.82404067779	3.59526660145
ACYP2	1.48527486845	3.05183819724	1.38437472497	1.12955751775	4.27691760341	1.27373678004	1.86309278088	1.35416652757	3.50927688922	1.69299265082	1.33478767581	1.66632840979	2.8257398316	1.73979752532	1.70564416144	1.74765226162	1.45494683522	2.26083069188	2.30481638574	2.65654842887	1.38125029922	3.07793299273	1.38853584395	2.87424749569	2.1567318302	2.6778673031	1.74684562463	2.28120397809	2.65501101677	2.3297541002	2.38110189034	1.22520115539	2.05644773007	4.03088598328	1.30126777811	1.40793919151	2.4482086358	2.15066744077	1.16877581207	1.42121491077	3.58517484775	1.29459867424	1.64735073593	4.65895129407	0.755734034242	0.965922323226	1.85684610542	2.79861547536	1.33766942651
ENPP1	0.566674987727	0.73270955479	2.55573343491	0.965189565101	0.6001913129	2.4569228773	0.568361044274	2.17039823272	0.772531334519	0.744439202845	0.913969474636	1.08766571109	0.8615383934	0.831624247631	0.808491926774	0.962054605421	0.762619845441	0.557329482316	0.989455793457	0.320056353073	0.618776296454	0.876445268859	0.500926675521	0.916239026279	0.771061855512	0.903231502569	0.835556837647	1.53567590314	1.5230890332	1.15842644116	0.798475848517	1.31318582029	1.66244705053	1.50870112986	2.54563733436	2.31776023492	1.22136444837	0.561942746595	2.18555904247	0.557808248881	1.23489000293	1.95155098061	1.77470560594	2.11902679294	2.41642954272	0.122629242342	1.28751828591	0.291149259285	0.803534371505
TK2	1.64150436752	1.60253866836	2.98921899722	1.87648605413	1.18641851209	2.3884461818	1.53428676749	1.88836841338	2.43753086718	2.19834163594	3.46198867304	3.89313624023	2.15211619002	2.3285100706	3.4225510706	2.64521202766	3.00042691156	2.44121521194	2.27140608374	2.16992866367	3.46485034419	3.06385306147	2.29343819453	2.82930499476	2.6365365538	1.91578144105	2.40454866302	3.71433576174	2.49782326063	2.42798207277	2.39066748309	2.03433455811	3.66107103031	3.46960405308	1.43739835869	2.83945471821	3.09530645748	1.592901258	2.28695008601	2.74703336664	7.33082189058	2.76300994764	2.03470512118	2.86209302511	3.82184722658	3.64671301855	1.99601432959	8.36616425531	3.3860228748
CYP1A2	0.0	0.0212159371855	0.0106514791943	0.121398204354	0.0	0.0457150434685	0.0	0.00489882016031	0.0	0.00698560283434	0.0102917112287	0.0	0.00421118107966	0.0106235545323	0.0	0.0	0.0	0.0	0.0203261134554	0.533621531438	0.0	0.024672929089	0.0049933727306	0.0	0.0	0.0157822708782	0.00638281990179	0.0145904691402	0.0	0.118658164588	0.2166383758	0.0113746680969	0.177346501995	0.0	0.0	0.109251764012	0.00566058218228	0.0097349699231	0.0	0.01299553268	0.0480571386946	0.017623795585	0.0243048537286	0.0429093007164	0.00535085601113	0.00380441280142	0.0123614871083	0.0	0.0267482156279
MGST1	20.9022410103	3.09222284479	12.7476902998	12.0353063491	32.5414216034	14.5194025725	20.9389825386	18.2263869945	13.1774350674	15.2530637888	12.0907023515	12.4982146468	3.32444671698	13.5829227065	6.19731951345	14.2412182797	8.18200862732	15.8416686543	26.2044254667	20.7554361672	9.199206145	11.0008366498	23.7230145058	3.62068184535	16.9048402665	3.31585511152	4.91711169167	5.01547376695	3.45709848847	7.9896497489	8.63027819829	19.0226157696	11.2984500646	1.29496656574	20.3706673943	13.8503923826	6.54627460773	4.26375457682	10.6632535614	37.2768191238	2.22905028312	4.69576242366	13.2666693808	5.08413914489	4.55375682734	7.54808181178	4.19713692285	3.17334446286	0.297499598261
ADCY2	0.0828517596697	0.982603465059	0.105207802365	0.0924627720885	0.140980155934	0.240347792455	0.104954925929	0.131064249079	0.181633291976	0.210799666965	0.187299989916	0.132946016168	1.88324171557	0.127240356417	0.905037534065	0.614694823135	0.406696167227	0.153421345485	0.160192057265	0.0276679123002	0.468206692009	0.263530554877	0.0831078530374	1.49161157598	0.162065534639	1.48337328213	0.397133828078	0.992913953635	0.665342907561	1.57555959082	1.60063865527	0.12385144371	0.191721903252	0.115900064118	0.050801949269	0.402755151653	0.417353194412	0.0242280743074	0.0674793237532	0.0272892848409	1.41374522398	0.367340273902	0.104595776802	0.0190698682623	0.0341249026761	0.0177530587107	0.0705028139177	0.0373253664823	0.0624094528163
GAA	9.1782242837	13.0548952938	11.6769960089	6.39429261098	4.23913657427	8.47771117591	10.4662377156	14.2867078088	10.0051685338	11.7496755794	23.7794738574	20.9336665555	19.5471525828	20.04954024	31.0328453265	29.594843729	21.9598547326	17.1053691352	12.5647129208	4.98238330362	30.6335243273	16.7268549995	8.42255305262	15.2830067301	16.3724726127	16.6880311984	15.9500479644	20.7428477699	14.2532771329	18.200818453	19.3778098835	18.1630770766	21.9615369093	21.7943688969	9.35629229243	29.2691917318	14.6663708189	7.75952626299	11.5464367051	18.5578827957	9.71934192662	16.3895647659	17.0945772042	8.11145094366	9.30015305016	10.4871339444	45.6016250391	11.4039428718	25.8326201259
PRUNE1	3.73069048183	8.70140182622	9.05489096919	7.21427351321	7.86768872153	8.59090588991	5.42317679663	9.11874669293	9.53817994097	7.47212737938	10.9260005134	7.39014698213	10.707976222	5.63914783918	11.2568908773	10.1264552201	6.83947717809	6.88497440328	6.92139887036	7.5202810712	8.45804612565	8.37959153713	8.94786309757	15.1218208824	5.35116797196	9.70226824298	8.03252565913	10.1748587185	8.7926771182	10.0396506479	13.1202367824	7.8309706501	13.5442239065	9.32898108733	8.69194535561	12.8439840723	9.6645265186	8.31911182933	22.2634134215	7.61004477533	8.52812600914	9.66367813859	10.8233171681	11.3284076132	7.74891995838	9.08409814098	19.1785708	8.03572367907	9.2829378148
GMPS	2.33398029724	5.11024947955	2.6571754231	5.70668852409	2.56016789734	6.74714732317	3.88568815224	3.5105832956	5.29386117815	4.15237126552	3.44746032201	5.51864321157	6.69891461855	3.48359804435	5.7471516809	5.83931379023	3.90531353745	3.74016193626	5.64585691961	4.98266742377	4.27898970236	4.55788744143	4.20692748454	5.15521765266	3.72682693153	6.21460887235	4.77001888267	5.11030319509	5.20341552909	5.86722889866	5.88857083134	2.33642467824	10.6071451829	7.61168823721	11.0951651305	10.9689016992	7.73406904445	11.0621777618	9.21331086823	8.14972744638	6.61401448299	8.32950234087	9.20116930985	5.76107674213	9.60272990821	16.7094605897	4.57345806213	7.64266894453	16.3622773722
BCO1	51.729046505	0.128396245111	58.7888363534	0.152004210399	2.1602817527	0.174509767299	0.766128149067	36.2469488617	0.91324475315	16.0453718159	22.4031375039	1.54891021598	0.105863055837	15.7170304431	3.46838530685	1.74986771549	1.7836569319	1.51485016926	0.239714018799	0.418898080197	1.42928961497	1.04139409277	0.0836841551411	0.170694831518	1.29342677884	0.157962756237	0.338738212781	0.0713190099066	4.36477092058	0.723126343644	0.290689469684	16.2246091736	1.97318260288	4.00203202639	0.484132903448	0.605232400249	0.374193461338	12.5941804272	1.4038288866	0.205693113846	0.464218838387	0.596185536382	0.610989183015	0.10273126779	7.35336913064	2.67430743424	4.13566137706	0.814231425773	2.98019550302
PGM3	2.70979492958	1.33350047069	3.40684694045	2.57198573697	4.54389017857	3.12669208387	3.19498939024	3.7368133396	4.25351697918	5.2194900593	4.63910774876	7.4322014522	1.54897516884	3.68634300762	3.40623985003	7.08251012949	5.01495170675	3.95362031418	2.751692986	2.81738360357	5.20559668504	5.05611050521	2.10039433334	1.10042767757	4.24311432094	1.55252791354	2.48306748411	1.54653005414	2.07021771264	1.99190417478	1.43132303407	2.70323523233	5.93291385235	9.46523739021	15.6581280303	9.67254795498	4.67788350721	8.95189876372	6.7154188453	5.30689718335	3.38026772162	6.56767140895	9.25930873464	4.48437584616	6.76224477219	7.80469866155	3.466460964	6.14600756664	7.59038144426
PGP	10.3476175392	5.02471503302	10.0107343271	3.22032595926	8.69201648628	2.37348080029	9.89437507544	7.47344027537	10.5131507415	8.49061984103	8.32904755396	9.98527377961	5.19850306192	13.1355284783	5.81650503542	9.58118835369	8.31551292573	8.39108139664	4.36493907274	3.20290327341	8.38605572645	10.2759296471	3.04207912458	6.46490243355	9.78008745921	4.41276229195	4.0673472405	4.06128677975	5.16725281644	5.75163580046	5.51993030083	10.7302453898	10.8753271292	7.67786020817	7.29530669386	11.4155313299	14.6379707662	6.71959244065	8.56837855945	8.85320306413	4.43489673986	6.54670257824	10.2360956542	8.16802107895	14.8058951077	7.51647058728	11.4179585654	7.90026307118	10.8102418123
ITPKA	22.4751254409	0.145246009738	27.1057335445	0.207434289183	13.9305214639	0.196723282658	16.8893170193	15.6764867825	4.52458899435	9.86540758521	19.6476835428	21.4216281716	0.153760447222	19.2283493253	6.05516697111	30.9354977226	20.9393689117	28.1971802389	0.203209315272	0.136441301856	31.028292478	6.11303661826	0.123717254002	0.126176190655	20.5383281491	0.118336855161	6.05103530934	0.51370726338	3.15619528678	0.611894971115	0.224338041389	14.9365703777	6.66036147914	0.263969540589	11.3645729406	9.70193265412	3.01902767258	8.46726464283	6.07096776562	5.94817706311	0.791173954962	0.291101520957	7.18395090196	7.32203088478	14.164524117	1.26505818412	7.5547043316	3.14998259663	6.5574554779
LIPC	0.179943073599	0.0725696369935	0.221404473778	0.182840218062	0.20985809971	0.0649534575948	0.0173206441108	0.221701851885	0.207168866629	0.180127218764	0.254545147936	0.20882174555	0.0642660026184	0.190076375382	0.335514563088	0.127721941078	0.129801373253	0.208503263138	0.0606123866774	0.0220243212564	0.134639228777	0.285642459916	0.0315322240951	0.0884370887962	0.164485263107	0.151569471054	0.117560116555	0.332073898915	0.0502438130064	0.218547097894	0.117355619788	0.149643588774	0.68594506987	0.1087912291	6.7774855453	1.52066485018	0.116172966732	0.0512287769101	1.634218202	0.0649676359829	0.0790291487985	0.417341270451	5.6873107675	0.0999987252808	0.0816583566266	0.0480483246402	0.958409495855	0.0392857162343	10.1252178085
ME3	1.91167966818	3.75492237725	1.36276767681	0.714109650811	5.42861318065	0.805842583854	6.01252899978	1.70270633228	4.16889902336	2.7507622175	2.57495504368	6.99716493127	4.85804833824	3.30737437798	4.42919996871	3.83070596228	3.23179039757	3.73304364382	1.45438514217	0.55034406091	4.98503983512	5.86326852583	0.493342103299	6.11740487833	5.17164295719	5.14898437851	5.49409455188	3.76197645459	3.11498025849	4.40488292282	4.75990829423	1.85954188398	3.13878356184	2.28376543672	1.66776372051	3.45175226767	3.03369448091	2.71243960304	1.63576616789	1.95363691544	4.11608516421	2.51370366878	0.996224586424	2.37459361026	1.54795050175	2.47698002085	3.89529633367	10.1540518271	5.81142038019
CYP2E1	0.0652596309232	0.133849387308	0.0845652828999	3.94072836684	0.102796381863	1.14327807119	0.284648340261	0.0513945859787	0.696249787092	0.116863813262	0.157581599057	0.705398864727	0.109854005056	0.753067684339	0.136439549103	0.0758776963041	0.221475869798	0.152981794326	2.16511594324	2.91932481267	0.140825535717	0.335804181128	3.89642719744	0.0750876685552	0.315122374971	0.0962126339829	0.521229790595	0.366131148902	0.323515634879	0.168225482276	0.133694131708	0.0161262314563	0.0880004365997	0.019539678192	0.0170590432769	0.425946748578	0.0385209060013	0.0510658416047	0.196511520502	0.0773815690856	0.465001892994	0.183229344807	0.0620239859416	0.133834559391	0.0273098881167	0.0291256448708	0.554967085714	0.158759863547	0.0758436048569
POLE3	9.27258586421	13.2857229504	8.65356602545	16.4324130997	21.1929426408	16.9202260411	13.44784387	11.9064657611	25.3818188584	13.4875358344	15.1592005584	18.686030086	12.8645566011	13.7448560306	13.8964466704	19.2786332104	14.8325285359	14.8988961783	15.8995376362	15.828280869	14.0798544648	20.1785396568	14.6890758955	16.0587229861	16.6819892648	12.5078254394	10.3043028719	17.4634019924	15.4237855167	12.8998376073	14.9456206095	8.87765762417	25.9365036632	24.7171667147	27.2956498434	21.5803448713	25.2208586889	27.2759950145	22.9010960347	32.9671910696	22.3723143887	27.0975648117	19.9878487568	40.0399236685	16.1162687002	35.3440819003	18.7302037522	48.2048928264	27.4708420247
FBP1	323.589229348	2.46359259088	662.524125966	0.479248348288	68.7401254375	0.986918722591	72.8065175618	271.253569657	51.8036853398	166.986262447	324.049805181	91.9832631921	1.9697824747	223.734453208	66.8606243761	108.652002117	84.2995485505	131.739083032	6.08350339548	1.04385775854	147.761055197	57.1524044979	1.21682625932	1.73241836731	79.6629346215	2.34887121162	31.5154870488	1.13943866375	56.5821965304	9.34155607973	1.56313343521	338.075484765	56.6755190074	26.1404191418	17.8448747678	46.3407469725	43.0767046182	24.3837184417	11.5164584266	24.4528243587	19.0499592612	37.8741706617	14.5618907729	10.8575083813	65.1882854272	3.75191737874	23.3170650354	14.0062259186	38.8031296706
GPX3	170.672314023	79.8394418776	28.299340235	160.057770701	78.1593520951	92.6241644504	78.1086904119	20.7029746592	50.8906390464	58.0739069759	93.9913125477	38.4327487111	55.7443532312	38.1619037061	168.806381239	73.3137795232	84.7193660074	103.484962962	91.2882534644	185.799095938	75.4421576058	86.6297352224	239.169577026	75.1293060635	107.833272709	54.3858351773	55.7932316896	157.924497936	46.7031666094	108.972837272	126.438844053	37.3970030016	11.9000119599	10.4344649872	20.8668095777	12.8619341981	20.7342597587	3.26190126578	41.7912924141	4.16948292513	22.5735912338	30.2531386257	15.2884778634	17.2722018826	10.6744147056	5.08914243682	14.4000525283	2.77325466858	6.48255648354
SULT1A3	0.112074597487	0.016949553878	0.368746640129	0.0356729511885	0.0772357664901	0.00973921425864	0.0350606087742	0.14611147174	0.0355384021273	0.111616894956	0.0877025794048	0.0108384337942	0.0134573627317	0.0565815243344	0.0213569715919	0.0331456333437	0.00875817153384	0.0538792650531	0.0	0.0222909178823	0.0	0.0262818237231	0.010637970175	0.0216988093344	0.0	0.0210142693068	0.0203971097525	0.00388547440595	0.0406815972863	0.0459620848383	0.00678720960542	0.16962956812	0.0377822145602	0.0642297299489	0.0595087220331	0.110557154085	0.0542673228189	0.0362942182061	0.152156714029	0.013842957107	0.0895840609636	0.0500613972208	0.103558986289	0.137122107405	0.131094927592	0.0972598652615	0.0526702644772	0.0454414353676	0.0854773122603
GYS2	0.0286381549494	0.157073803148	0.00463876680111	18.9491439289	0.0	7.24293268137	0.0	0.0256014969298	0.069742412144	0.00608452251983	0.00896417248786	0.00886246134961	0.12471119652	0.00925321097193	0.0314340254292	0.00542055983354	0.0	0.00734274147514	6.85153566888	18.746494686	0.0131088904286	0.0787979199769	8.1287899081	0.0354857284198	0.0	0.0893522436822	0.0222379727868	1.22000918972	0.0166324346504	0.0798631580303	0.144295382754	0.0	0.0540646360489	0.0187571084655	0.0336874087371	0.0666114842134	0.0	0.0	0.0	0.022638450288	0.0104645493581	0.0614019340434	0.0282263265098	0.0854271646447	0.00932128684442	0.00662735512278	0.0251229201597	0.0	0.155319566268
GLYCTK	14.051078332	0.33135730902	23.4155217949	0.784566652618	4.86897638575	0.600167361247	3.97842490738	14.9208209162	4.09003484853	9.44930184233	12.1043640602	6.86791044805	0.354594585009	12.1291445667	3.75768578795	4.69929614818	4.51869038168	5.64823267909	0.864962815399	0.530513488053	4.45590894686	4.68376757373	0.515399592511	0.424203440499	5.39280193521	0.364380315756	1.68170886605	0.581255622914	1.17567520813	0.766690059141	0.61728466198	15.4275080197	5.45139485237	1.99658805321	9.82057843979	8.98172059406	1.99368221944	10.9163099772	17.9242745092	7.60690248993	1.09322414313	3.2019896053	10.7388572168	3.13024070968	4.14707856946	3.19998971643	19.0976455848	2.87752271498	7.87088216916
PAFAH1B3	12.9074404551	1.84562207051	8.52877975923	5.76221233646	15.9606704502	5.54562459092	14.6170124068	9.04117134704	15.3806347526	11.8987018572	9.69495153887	12.8027528864	2.75261076463	17.4008882051	5.16501576397	12.4068707219	11.3017753828	20.0316196948	9.54770596479	9.09208681989	13.7146153952	12.7753494123	7.57413355769	2.07557751049	15.7238174559	1.83563714928	5.7918400498	1.71805601736	2.00074474998	2.40560823034	2.07016589296	12.355182122	21.8886826835	18.8537730059	25.8175172668	24.1959627683	16.3017745972	25.7335251456	27.3085618544	34.5773850607	15.2210742076	16.7374143001	28.315719823	21.884028477	11.9842582848	35.6918802232	20.0178153097	16.4537264924	38.6357585278
ECI2	8.95967599375	6.6832287125	22.1689127142	2.97528403026	13.1967992538	3.29002951315	9.20648784749	10.7810760607	10.8922447304	8.89785478262	9.46078646908	11.8084913712	4.96504778967	7.96836655733	6.08945514851	6.74786896386	5.13350115931	7.65912559679	3.04353400886	3.92714955655	4.51008812964	11.8230765152	3.56686679408	6.85986248334	6.75557032562	4.56726304429	13.978540069	6.29986441703	7.43735715358	6.44584112081	6.55575226943	9.09420985162	8.09857313453	9.59919255532	14.7365896904	5.64965470649	5.60150147827	2.41269079434	7.87648676508	4.77697504132	4.48070110005	10.9895918379	8.77484307246	3.55336614048	9.16823778783	13.6830379874	15.3697531268	3.81543444768	5.147200199
INPP1	29.8413002426	6.51432003827	15.3388370477	12.0690795959	5.04905011169	15.0290568258	3.34637105894	12.7677645994	6.00651781499	9.55428272923	10.5857025271	7.26777281324	5.81280459539	19.4731257365	6.66579203008	8.14683600522	8.23113021633	4.82346205588	11.7254764839	17.136982973	5.55096607092	4.96812739858	16.4196765792	5.13227309969	4.52325524401	4.75222379851	3.15468269122	5.64396338502	5.84555874499	6.52025968826	6.20381976739	19.2882932776	6.40286484619	6.84958575294	12.6703879406	4.21600060817	6.57842186905	5.91319445654	5.42587113889	8.59291771426	9.085335417	5.7633966611	8.54949015793	4.58090969847	24.8619868	15.3926127972	2.96001346145	6.68383591145	4.94268605168
AGL	1.64202773073	4.74016963369	3.0628269066	5.57585378347	1.7159621831	11.5631633117	1.98552002095	4.00729297532	2.77120656004	2.78597834338	3.02595346252	4.96299516861	7.18653380062	2.39847968003	3.77561630454	4.14465748255	2.66209473269	1.83510728243	2.93881763876	4.64331395754	2.96950407181	2.91023156695	4.39958646952	3.62882806213	2.51069182255	5.76589192347	3.82559313237	9.43865302692	4.50577269322	5.67505112237	5.17092102121	1.98307101877	3.91503863179	4.32977224622	5.54052026402	4.6539852466	3.43848755833	5.73082004617	6.99542694404	6.41655119458	4.24551259002	3.5209866691	5.3746252325	1.67739185291	4.93436476767	6.10966863613	3.06007533654	4.23610189764	2.60707041097
HMBS	3.30309660551	0.967570624345	1.70361468691	2.11886158639	3.8268500669	1.56512291886	3.24530224331	2.95159278331	4.61605435047	3.67493698888	2.71040103016	3.52602425639	1.35790609763	4.62659677091	1.62784879133	3.66566666978	3.01034048975	3.69302378542	2.60253380651	2.06330603883	3.21921260321	5.0556092364	2.01105353127	1.97905837513	2.5208421957	1.01121732678	0.926580454064	0.98171492361	0.84940555304	1.31303487237	1.19509225087	3.18557128132	5.53631766229	3.80121216591	13.4705215479	6.52288853218	2.29067646851	6.12805697933	5.67506898578	9.87091336264	2.52352595452	2.12068718845	5.72435484411	2.88615384089	4.31349297715	3.54093638785	5.71696221302	4.98713065874	5.84165409917
ASMT	0.0	0.0156763479529	0.0314812949536	0.0804211514029	0.0	0.0202671677002	0.0	0.0	0.0887458971432	0.0103232527259	0.106462902288	0.0225546280718	0.0871253671692	0.0941962841737	0.0414806532749	0.0367869846124	0.060752105358	0.0872059935542	0.020025148973	0.0154623620522	0.0444821720718	0.194460817782	0.0	0.0225774583039	0.0769855185941	0.0174921593807	0.0188649324941	0.0269520583793	0.0634933732293	0.0637643007968	0.291897810284	0.0	0.419329367231	0.0509185384303	0.152414538338	0.129160915373	0.058556054904	0.0575449576386	0.085999895488	0.00960233292283	0.10652752521	0.0607699531404	0.0359174653151	0.190232782808	0.0	0.0168663674793	0.0304461329284	0.0	0.250345524092
ADSL	4.10251332658	5.45166710914	3.87722164142	3.90122548517	8.18316511534	4.35557219621	3.89005920689	4.46573384052	9.44721155041	5.93830815941	5.1894345791	5.52729621165	5.31569491721	5.67065421769	5.78223093192	6.04691938169	5.10960155781	4.61827670196	3.61328426222	3.85682155274	4.92072181375	8.03103841847	4.10689302802	6.24084456164	4.07101026191	4.73770208875	3.87696470097	6.4541738158	5.6051541028	5.95650502348	6.17877338185	4.19280929802	7.61523108528	5.01521384831	10.8843586967	14.1769527334	6.26237282553	14.7779885611	10.3860615647	8.01631463919	5.43533747564	5.2271994124	9.70852318678	7.18836144658	4.7715422408	6.67264283394	11.5061623363	2.82311876248	8.94839263651
GSTM2	1.0587044603	4.40300051024	0.363374815446	1.5621429315	0.72688972492	2.1546649382	1.11794535591	1.01153435324	3.4744206945	1.21665354077	0.893152543579	2.00506091066	3.97093125885	1.37338926306	4.47353491514	1.43401041213	2.01020692767	1.8315226562	1.10907385242	2.53622767465	1.72947621893	2.53007048305	2.13085334288	5.32480949881	1.69407551367	3.43945820059	2.13547476412	3.87941944221	3.91295905565	4.79854867174	5.16923220057	1.01777076304	0.700545919071	0.532308466737	1.53420352797	0.787926214852	0.784299865454	0.908927529669	1.93782268793	0.167225533731	1.0138812135	1.08820042366	0.824310294367	1.74634640634	0.293031564425	0.454255902895	2.73002819018	0.0718091572364	0.514956944601
PRDX6	53.6955605173	88.7106185289	73.4041986186	82.8285536436	79.0534663668	67.4607104522	56.9202466056	44.6821076377	83.7927237982	50.1094438056	44.2902379629	55.8076267675	57.3385876022	55.4888674503	66.4799757575	68.3749829612	61.7360995343	53.9716625675	67.3969611769	118.322358115	67.5264366258	57.7343344077	105.390044688	169.435313114	57.4785308769	72.6616417996	50.3537884568	98.8469826826	98.4249933122	70.1056699397	97.8226470017	63.1351649517	117.117921637	69.9606197537	94.2364484421	60.4450915961	61.1615501951	37.0193556133	78.0700293327	92.3289827502	57.9065984969	59.2423603175	59.6835478229	41.9366173877	55.4284119826	85.2461318012	47.736222987	63.2579840486	50.5985082544
PDE7B	0.621497089409	5.39494950032	0.388504911159	0.570413999204	0.787299958328	0.910266013195	0.58893685566	0.640554103303	1.42658772611	0.999949218637	1.65262796522	0.849615820442	6.5593855096	0.706736163941	2.84790367219	1.55609996674	1.39195272839	0.800618150711	1.07243664871	0.13921326776	2.33388515808	1.20744927557	0.146620069253	2.94395475483	0.852468528072	5.27857239872	2.28708910739	0.818347170758	5.26972929247	5.05548438468	4.14818704196	1.00719950415	0.423102344215	0.573047644704	0.232650479714	0.741838954071	2.1581497929	0.10272636274	0.555837076403	0.125208220009	3.07575386361	2.4742315158	0.899511218474	1.51024408616	0.69720591933	0.191999359813	0.217403617873	0.207953221872	0.515422730202
ADH7	2.11250068703	0.0	0.948941241016	74.0082632179	13.9589151728	86.4548075575	6.3846970446	0.176294477893	1.04250095991	1.33053707319	2.93585301653	7.46623018008	0.00369630051007	0.94179109819	3.61818983048	5.00903679104	6.42291273983	14.0071440496	36.1992646397	154.353586388	5.11231542672	1.63865930673	75.030135885	0.00446996868608	10.7760075074	0.0103894871998	4.20742015822	3.25606880722	0.268173927027	0.02840465716	0.0447414254813	0.0299518287338	0.0311326420491	0.0	0.00377194924084	0.0	0.0	0.0	0.0	0.022813264576	0.0790901751682	0.0	0.405331138501	0.0	2.70995721025	0.0467497212715	0.0	0.0	0.0
POLR2C	12.8805233494	12.6624467171	12.6959468196	6.58522678939	20.5080268973	6.94771197176	13.2178495079	11.1524799072	18.8680484574	15.3711346607	17.8502156145	16.1576661396	11.9021401787	15.255510591	17.1054392571	17.8820691889	14.9322445566	14.6740178372	11.5918827646	7.36046108474	17.2564635091	16.6276338088	9.75661434599	17.901788936	14.8607842989	10.6760893786	10.5357870908	14.777041987	13.0364178504	11.7148736362	14.6423866423	12.3647838762	16.3313622436	17.2603635724	18.3376126945	21.5813383572	10.1196497652	19.2571936913	21.589910634	24.2943897228	16.9157103115	11.4499801956	13.3729170961	13.9763340378	23.5628882897	24.9582997991	11.5545392697	12.2356744907	18.057082215
ADCY9	4.3505134132	8.2208581782	9.86201105365	5.31299797864	0.499689857808	6.42817242121	1.65571846326	7.3503187894	2.03502675821	4.57744068699	6.54595757677	2.9035487125	9.68026203203	4.77048675254	11.1238576237	3.48624158707	5.5175533651	2.32239329503	2.22341019286	3.12771728088	5.17275955716	1.9970955143	4.247808864	9.74551911627	2.2821496555	10.4579988365	5.04819801837	10.3657127341	10.656942663	11.131093535	11.3105787998	6.12034014317	4.22707219527	4.74379333562	2.43450882751	5.3663099517	9.95132315022	2.28572732889	3.68402424034	3.29772368904	6.10694046902	6.43016608301	5.01640792702	2.31672111727	4.50118264371	6.50080194413	2.39725173009	2.10662379277	3.32275606969
PLD1	3.82383041089	0.6650080157	9.76747020251	9.41096956849	1.16136248912	13.7454225105	1.01947056414	11.2158089463	1.11971309818	3.69011930048	5.40599204155	2.30320890321	0.645920968611	2.4678635319	1.73200771205	2.28272551413	1.35879295554	1.2644224803	5.07393577513	12.8344843809	1.56769647778	1.56505306913	8.37823871833	0.54235295618	0.935720193392	0.540728411647	0.89776627847	2.03904614494	1.18493970819	1.06184246951	1.09220712264	5.50428849134	1.10048890117	1.98093269666	2.52260244743	10.4043567001	2.78122948406	1.52415152712	5.30873295283	0.756786897113	1.74337650792	2.30561659949	2.83075658243	2.48904357689	2.13298211663	1.2469621976	3.13558091129	1.03058261776	1.64562161502
ADI1	18.5551880283	11.0054926762	77.6444863296	6.65881347922	29.0297574016	8.04114459202	10.4728340049	19.2744184938	16.8866700432	16.8117327032	20.7639642464	17.425648856	8.1346506324	13.656541137	10.2405948959	16.8855898371	16.4914605746	17.7982189729	9.67376769445	9.43578964032	13.8235230049	16.0077845594	8.5921000499	16.9385540077	12.4308258409	7.80354383574	11.8190905719	8.3650308603	13.1215729942	9.37331207774	8.44092055011	15.3476187163	13.0130356206	19.8282581089	20.8614246892	9.09661626517	11.8315126804	14.3770798256	34.7466519531	15.3220696047	9.54659381853	6.58330333268	9.48444168815	6.2347963641	11.6593304705	13.2343752315	12.9450145163	5.77168139037	13.1851897212
CS	29.3154003442	24.3844025263	27.6025579702	45.0513210209	9.72216772333	41.7065725092	27.7351074996	32.9841096625	26.0246719573	34.0770669234	31.7332714224	36.6237602179	25.6786534536	31.624752039	24.2360755088	28.1176478609	22.5487977337	24.2798929589	28.6140454715	34.3039433864	23.8056467323	22.6847375477	43.1977876079	24.0853894165	24.0040574405	24.2422731189	20.5863708445	26.6284585451	20.7288926297	24.3755971897	24.9490160065	33.3954001211	48.1798643678	9.87563342846	57.3690572098	37.6831484777	25.6788906569	68.2944604426	71.744675812	50.2898533476	18.3328901155	24.0638898315	31.674263559	21.8655011197	60.3311773428	49.3081183891	17.6020213338	26.2490229725	44.9227855629
PLPP3	15.7126926609	17.5760834809	8.69353339679	7.33667284966	11.824640969	15.7905468034	14.9650365118	12.7496326498	15.3067178844	16.3889273029	35.7825549222	23.6745112954	20.8202832045	16.4094405779	33.0964964631	19.2543084421	18.4325611395	19.7127354911	10.1856976955	4.58445871655	24.4043198698	14.8893674452	5.46577639728	13.8979190754	16.0235904891	19.4948605121	24.1453648568	28.2538886879	12.4121950656	25.7613474923	23.0412374012	15.2097947458	11.3765600265	5.76581165623	10.4413377746	14.2140719942	17.1101387453	6.97837119804	14.7326786874	2.28699740532	11.3497124486	17.1264351366	15.791956864	10.9141444955	13.2881979899	8.72919710398	11.2577243275	5.57550121472	15.1708430427
OAT	128.696541313	32.2739867315	381.809326597	28.9775828461	42.1426237729	30.5813454941	15.4244118947	199.300036624	28.9428334331	78.1730689336	174.313519911	39.7719799065	38.3162787585	100.612511706	53.691059706	34.3452430798	25.3426224018	22.8141925132	30.398010644	40.1445910447	24.9517282435	26.4820636038	33.8095431179	30.4014761164	15.4363690601	31.6233665843	15.968157519	31.1473355987	70.608941384	34.9947723703	27.8379485407	190.512691002	36.0209171163	37.4366417823	40.34268048	58.1430793799	61.5494949474	42.0106937763	77.7932421576	20.1744674602	23.2559104161	25.0747701496	58.0907047277	13.390726969	106.199759594	62.9476165805	23.9877065419	25.023483881	47.2605074271
ALOX5	2.81347990678	1.10168161973	1.20357717022	3.98009237238	2.86360404584	3.78144054252	3.99602583531	3.14931357862	12.8444207794	5.75278064963	5.42698212205	9.84525841739	1.4044435671	8.4845345808	5.41086605016	9.75847255943	9.16429710521	11.6343750425	5.28233365342	2.88496170812	9.04796001178	15.6089019383	3.80537305176	1.26263073654	10.8586732406	0.984009780156	2.36677015412	1.20315433756	1.25343900346	1.56208860963	1.41199980462	3.43577186506	18.029054902	8.60576538695	6.39905424603	23.6153809525	13.8564617273	5.02304612704	8.77935477075	0.774617365097	10.9572079977	8.70039066764	5.35050829288	14.4404143835	3.31859802901	3.93991109414	20.6913486582	3.49438546631	10.3943518123
PYCR3	2.92530807574	0.909904719097	1.40180558428	1.30954590065	3.26212783354	1.66844689102	2.61565218933	1.93209225504	4.32624393901	3.08996211587	3.61765705332	6.40880532715	1.05531886301	4.94035893667	2.54592350224	4.99267648036	3.90652517678	3.40992024981	2.84313287255	1.20544460164	4.29048649654	4.75829555915	1.49488403453	1.87148384388	4.03039599071	0.816221686123	1.18086103337	1.41407912411	1.06786998277	1.07948204479	1.50565792468	2.0852529642	4.51140198448	4.65776702443	13.508443213	5.35624622461	11.0436492627	4.63765084426	9.95226825518	9.68258521944	3.0663387691	6.13074840894	2.30959045308	5.29404173895	5.60666783513	4.64214356209	7.46031243303	6.23760568446	4.18380351273
CBR1	162.856289498	12.921943234	345.389716213	27.3143055124	92.3339507311	31.8852016358	38.0050845617	161.175070338	17.296345942	61.564887621	147.6786461	29.9948014845	11.9616931284	107.92782119	24.4989865879	48.9220348548	27.1994168379	54.2364735846	27.5588470491	44.5861438257	51.8156663635	19.8351820002	34.0270021843	11.8626327832	45.4382147229	10.6141375973	16.3533785814	12.2129611268	37.7832161317	15.4703124756	15.2607249848	170.526201333	9.48842874291	10.3874753636	10.9241254054	10.169814164	8.42065432906	17.9178439231	11.316137491	26.6467403746	12.5681971388	12.8795944989	9.4088023855	8.12911823173	34.0023879906	7.43435057331	17.4024578234	5.78908816719	14.1768599767
SAT2	66.0781901738	21.6818872022	94.9002582528	9.34853055779	25.0210585395	8.89597494936	15.3566960188	39.2297518438	24.9166334522	25.9695716539	33.2364017719	14.9260570753	14.5157028128	40.534673429	20.0804304332	13.9186119951	13.4468850509	20.7439105641	8.93224024752	9.31182404546	15.168366529	26.4642768463	8.29088302439	23.2023532464	17.8184693055	16.849509724	15.154982197	13.5906090663	22.1386411158	16.952445703	17.3503054359	66.8950669268	10.8656520996	15.7541353575	17.1602798956	9.28763675341	10.1130038807	16.705208388	20.9589639612	12.3423232638	12.6072916304	13.645916491	13.5593568877	16.1829362702	6.42345024249	1.75605952404	18.9443288469	3.62124056865	19.0231963723
GATM	8.10006333248	4.07465421423	51.8604297865	6.58649714163	35.0507936218	6.69916118451	10.2710063958	23.314555746	17.7863305307	15.9475298613	20.9681007235	15.9758644632	5.21667725612	25.0465424352	14.7291781214	29.2118113987	12.2141138568	20.6298764523	8.11492035952	8.34309399705	18.6684726683	18.2283382247	6.49522051823	2.93159438173	15.6646218298	3.97556448606	12.8705547638	3.26647751338	5.73930145363	4.30955595239	3.8902918618	15.996097817	66.7192808748	8.91819539162	3.79892969173	4.91647408484	3.78381803411	1.23511625024	6.11702086246	4.25272352219	3.73922730147	11.1124839473	14.446955285	6.91144206772	16.5063631465	5.07206330268	14.3046692209	3.5228816452	119.374747333
MGST2	44.6782217357	7.96219054058	32.6323161967	20.0761724622	64.6385490574	19.2748875093	22.7297364744	29.4662770219	18.6089281615	38.406905853	23.3200214636	10.9868729914	6.35058811821	30.2743660226	9.88707777586	21.0480917529	18.616209222	22.8746011439	22.8513381469	38.9759886591	22.5026669296	18.1278259665	26.143642483	6.00763791409	17.4480508385	6.21726243312	7.19585716219	6.87355075364	13.276948114	8.01341618623	7.76783981234	51.2942480921	15.4247761055	15.515776375	24.5848633938	11.9327921676	8.2451520617	23.8236802793	17.5982095719	19.5976553528	15.9188290243	8.64250553476	11.7521224098	9.01809635271	12.124521788	31.3407956999	13.9820047747	4.77735756581	21.8846245111
CYP3A43	0.0136055671296	0.0109740380436	0.0495857256692	0.0303142299941	0.0	0.0141877859593	0.0340501399585	0.040542984899	0.0138056652026	0.0578133470826	0.0319406009465	0.00526303165472	0.078417078398	0.010990161837	0.0207414502263	0.00643807106509	0.0	0.0174421435724	0.0350459091811	0.0	0.0	0.00850812167296	0.0	0.0	0.0	0.00816344993474	0.0264123362792	0.0188674629382	0.0	0.0502171071975	0.105465567232	0.0	0.165119883086	0.035644907828	0.0666849729267	0.124324115831	0.0	0.0	0.0602031881194	0.0	0.0124288845619	0.0364639471793	0.067049567409	0.0317071814168	0.00553550822843	0.0	0.046889584774	0.0110329461487	0.166027604625
DHDH	25.7550742683	0.080310467126	40.5484175419	0.760615959245	3.44611319332	0.496073770492	0.373779820368	15.0700215757	1.19555655822	12.1286091379	11.5315910962	0.475031207696	0.0318818741498	12.0106507218	3.00545340635	0.376921962597	0.663968245644	0.787147320171	0.188080793268	1.21461788716	0.949515375169	0.415095593924	0.718269644882	0.668287196272	0.438221607539	0.199139847159	0.322152316227	0.63515106087	3.39735556468	0.857500075633	0.562785876949	55.9747311823	2.03635126861	1.73904943464	0.769980106454	0.661695790321	0.371409595767	0.356222451691	1.42854859613	5.88677193397	0.0909573596384	0.83020413319	0.449793432432	0.247509601912	1.20179929015	3.75390315061	0.800679782926	0.242224709479	1.30502919195
IDO1	1.35876057783	0.244038578298	0.23167375538	0.322177835611	1.78936631108	0.382430661092	1.87235047433	1.15976900811	7.35144051615	1.5603021926	0.740422504738	1.46829867935	0.3381961946	2.31955100136	0.845335263428	2.45729386205	2.6549694686	1.48097759063	0.345745465387	0.105035953444	1.63674205057	7.64376069369	0.0793672172255	0.315258214673	5.14247210804	0.399381955662	0.400467633212	0.0335656852162	0.175719300391	0.130847825777	0.138587285736	1.03719114012	49.47798815	0.381920267015	4.75615385839	3.11199679737	3.11114345384	2.90327193169	0.854168290951	0.646851543235	1.60809413504	3.53346382725	5.76081926054	8.30733987008	4.21665175003	129.71933745	0.654932638045	0.575453908347	56.2614907934
ACER2	11.221857178	0.530151953157	19.0858515665	2.00535423378	21.6685264991	2.08408305763	23.0493658874	19.0726347556	7.99522899326	11.3250418354	22.0039913132	38.5103645578	0.780246426169	16.6401510017	19.9620387975	47.1386415456	61.1354028234	27.857967444	1.57743234491	1.22438693183	79.4356586598	6.385915565	1.28428297172	0.856652122134	29.7184741323	0.769509114492	13.459935459	0.933711791895	8.38535563599	1.21627269689	1.53005479379	2.60663886454	1.3835245968	1.31249472105	2.68722562886	4.60774928639	2.70477691321	1.19850616308	2.59885410064	16.2843895975	0.83475121073	1.89045525618	4.51307177897	0.86675363163	16.012496386	15.2059421818	1.88349736548	5.62247661525	3.69518989562
ENTPD4	3.75336264224	3.37766489889	5.90482179928	4.52006944844	3.01946763623	5.16391021875	4.20732764898	6.73874599905	5.06605959426	5.36577365435	7.15010518535	9.63683521977	4.06572125754	6.03498506512	4.95539789326	7.87334167241	6.43297369849	6.48838481543	3.95096982987	3.45075967971	8.17188632788	8.39123617241	3.84321746496	3.40039832494	6.29701000462	4.025649786	4.09672946408	3.45823448275	3.44015916678	4.58238212054	3.62700064559	3.91390349098	10.7663586736	10.4371200398	5.68901360823	7.410888642	7.23792295978	7.24828596376	8.70558135912	7.09889435195	7.88984061251	8.94310824798	6.08847137272	8.81333155791	10.6626865265	8.70354861783	7.6460394241	6.36943429563	8.32230995691
LRAT	0.495799856441	1.65127999015	3.46788611558	0.318643022789	0.0610334825826	0.031334331302	0.0474954874745	1.56402056819	0.0938783408112	0.307447817101	0.73883653242	0.0734124013409	8.31755598645	0.344921331495	0.533788160991	0.101027995628	0.0474576615672	0.00608237669932	0.0586613462114	0.0603935897345	0.776402725415	0.0682393662506	0.0234177427292	0.132276079436	0.0125288959997	1.26110403897	0.303944447944	0.042108225141	0.509768065863	2.00604792298	0.416047332413	0.828891708911	0.0479834624547	0.01709124308	0.311606303404	0.999111860601	0.0224626752348	0.29499971275	0.702341095455	0.0	0.112688334215	0.0296697523135	0.382869477532	0.0132682101131	0.0405368737326	0.00137244619443	0.0564859913426	0.126963502619	0.0289483465616
GSTA5	0.0880222780193	0.0	0.156834930159	0.0112068729138	0.064704219163	0.0	0.0	0.0918036013556	0.0	0.0374027959413	0.192866062437	0.0	0.0	0.0	0.0214701488702	0.0	0.0	0.0	0.0544157384753	0.0	0.0	0.0	0.0	0.0	0.0	0.0	0.0170876670187	0.0	0.0	0.0288785326965	0.0341158857693	0.0609030315373	0.071217064393	0.0	0.0	0.0	0.0303082790839	0.0	0.0	0.0	0.0	0.0	0.0650673611105	0.0	0.0	0.0	0.0110311209786	0.0	0.023869523138
GGT7	3.6652049217	3.83440511132	4.89348921222	2.44105037711	4.35704162782	2.19483996425	4.20797048241	5.43841050121	5.71368121015	5.85965366597	4.83706263875	6.73810008153	5.09721585053	6.00922114293	9.09496788083	9.77075830461	4.57517018388	6.35803181595	3.70785955454	1.38579464941	10.6449317156	5.99854418858	2.40197727011	5.48961586537	6.66015581866	3.72694655256	6.45770935984	5.40478004899	3.75854890747	5.30305180886	4.97550748003	4.45678364332	3.27862618834	0.689280100218	6.41101145857	6.90332650026	3.8266756986	3.87252245902	9.69293102695	10.3809506816	6.74616261767	2.59353819857	6.67656353232	4.30744732101	4.98054646687	2.22545065602	9.72476996063	0.44141084111	0.557642278246
OCRL	4.11611607288	10.4832721881	6.51386887977	7.09415029628	2.75531480143	11.9380386336	3.02977897885	8.18627688987	4.6144761065	5.97192042354	6.76267472208	6.88527213973	12.2097114369	4.56355107377	10.475281547	8.51650521935	7.52572145374	4.71967382453	7.6152498646	6.98893948656	8.0565303389	3.85902428629	6.04842512478	11.6136794237	3.63137010007	12.3503766133	8.71068589943	32.0767588573	12.0091042134	11.0473030355	13.0267575178	4.19891572112	6.831317288	5.46505086912	6.9073469647	8.74931380753	9.22409056984	8.87607571221	8.46860799726	6.66830262939	10.2226822777	12.9754643521	9.81723749058	9.32910758833	9.37611452783	11.2314850349	5.3178936435	17.8520323435	9.29317897964
RDH10	8.73516147614	6.86889191872	13.608462737	5.11863020966	10.4519810247	5.02264421126	5.2649029036	13.5674173104	7.45762782592	8.54168164049	10.3206618646	11.4894374658	6.42521922726	8.74714849899	13.5807750143	12.4880163432	10.2685010145	8.18158310584	9.74007289154	2.49977081043	11.7360956915	6.598799074	1.99682357284	25.0229804717	5.45741144334	7.76162056594	7.10106407476	7.25217335466	32.0207625638	9.55098990044	10.1430644611	13.663505276	6.16912522411	4.16011444605	9.71390137614	8.76304682811	15.0212638542	8.29999766796	9.17854899332	25.0381345277	8.31847304649	9.72517319147	12.18245812	2.99186127424	17.9768891101	11.6111336482	104.671079103	36.8662806085	5.37109129697
HAO1	0.0605704229387	0.0	0.13081479006	0.0128529020813	0.0	0.0	0.0	0.0300821190711	0.0	0.0321722980283	0.0	0.0	0.0	0.0	0.0246236147425	0.0	0.0	0.0388252104111	0.0	0.0	0.0231046960171	0.0	0.0	0.0	0.0	0.0	0.0	0.0	0.00732875426633	0.0	0.0	0.0	0.0408385979834	0.0	0.0	0.0335440418935	0.0	0.0	0.0	0.0698263061501	0.0	0.0	0.0	0.0094104487784	0.0246434471554	0.105127679348	0.0	0.0	0.273754013254
SAT1	126.269169975	26.0365752108	183.974872934	63.942670754	128.079579958	47.0685308467	106.828074891	102.166514309	135.697347848	88.768633569	107.357857963	175.477245609	19.0303306706	142.770570272	67.4559588645	109.318717301	118.577389271	181.622904391	171.5727508	82.7282175027	97.4324106111	173.559510504	57.4650926685	18.8424103873	150.193877397	36.9354671378	64.8745317715	21.2199274031	76.8670963603	44.8476560773	23.6932982935	98.3820452284	132.503054555	295.359041227	141.762711526	109.795923518	70.9605687712	116.954977762	39.691840548	59.2306413875	69.1908714403	252.026278457	54.8725889119	58.802752577	111.00951856	129.144663968	278.043383064	53.4591291364	206.823770718
AACS	2.02529231099	0.528639882341	2.18461877985	2.87375445332	1.60184151466	3.6109828246	2.89276926731	2.22124084987	1.9973959898	2.01413498379	2.95690698727	3.89435957265	0.566767303115	2.67229329178	1.54970878194	3.8144358972	2.35111629191	2.27916979923	3.23863919821	2.94764078656	4.37254721172	1.84154630054	3.8959675335	0.656910419827	2.09573071404	0.497579874598	1.3350825489	1.04614044498	0.743650890296	0.586935452125	0.657739820671	1.2821556411	2.82573121658	1.42214079427	2.861968713	2.59168210331	2.49947729858	2.89265672963	3.20230569862	2.52330383774	0.889937944184	3.01419248075	2.17936038735	2.45006477669	3.26698651575	6.88069682892	1.99684332052	3.25755995696	7.36159734696
CD38	1.15144182561	0.829529216644	0.659139326061	0.549749840225	0.456870308977	0.64583919324	2.23984353918	1.27303863639	8.02727533317	2.01548144213	3.62466412623	5.31051871101	1.03401297227	2.36752615432	0.866506080409	2.51624048038	4.08347735494	5.45833372288	0.795411770696	0.341439630716	2.78505118051	7.47863895053	0.518646437807	1.18356163428	7.12476735287	0.70814623505	0.652803720184	0.46596275494	0.881511757506	1.66561097437	0.60602603473	1.79254813261	5.15913521796	0.771298867142	2.08298757359	2.08040221224	2.48019213432	1.48959383105	3.05910997512	0.214624397632	0.987313058173	3.02750498862	3.20798068401	8.23799197335	1.59919015813	11.9545072813	1.52499816452	0.157034795446	4.66236030897
LAP3	24.6737445166	12.6993162883	24.6046073847	9.77848960131	21.4523718814	11.6770014038	24.007318811	24.0728203876	40.4356371311	23.849855775	27.4007824911	28.6482469964	12.6232539384	34.9074340258	15.9215788743	27.0917432306	26.7911680489	26.4546811812	11.236425883	9.59243272999	22.8010325539	39.6022088469	8.70939190435	11.5215503675	29.3742432771	11.3578477948	10.341591517	12.0854339992	12.8890075183	12.9293196491	14.1122907783	19.298505314	65.7253914339	16.0053311339	35.2254058255	41.3159748411	22.9162739872	60.3092934957	24.8152466054	20.4468449429	15.9588552472	22.2415000891	21.3070881467	20.3495969906	64.9524309143	91.2315437792	19.9511506151	21.7992710244	83.2252956008
ADH1A	0.262172289013	0.0961200342817	1.19677718225	0.0354024023448	1.89799998063	0.0938919776746	0.0795307520555	0.710220446271	0.016122913702	0.489499567255	0.571960256276	0.0430249341517	0.106842401103	0.397879875858	0.193782831698	0.12029897891	0.427137344474	0.0407395328612	0.0	0.0	0.236378025992	0.0794895194033	0.0241309491746	0.0369158441355	0.0419590396589	0.0810361596821	0.077113962321	0.0484755090744	0.138421927347	0.156389148721	0.161657626125	0.604660833039	0.0214260964324	0.0208139109704	0.00519185927392	0.0461973358185	0.0410329535693	0.017641938408	0.0575248515838	0.989133847882	0.0290300873248	0.0283895567499	0.0587277599394	0.0518408203518	0.0323231514578	0.381492632484	0.00995634391247	0.0	2.58526597813
SRR	0.697454509836	3.54906602051	1.0508119663	1.83474258621	1.16863440774	1.52947009582	1.28345081576	1.37918733117	2.00344948093	0.582924392491	1.17183106972	1.26962739609	4.33184863311	1.81442293635	1.39474334443	1.59676861868	1.41067152819	1.83427475636	1.86522984941	1.24031306259	1.88970389262	1.88569455528	1.69787234784	2.35515979619	1.88241110712	3.12935631433	1.27929373981	2.23876525543	2.84440308664	3.95812157712	3.44361245084	0.949176706347	1.846411317	2.92896592102	1.20985757142	1.39732319053	1.84086404705	1.78033619763	0.981960654995	1.22125314028	2.14564545656	2.02499997573	1.02987359237	3.11691926714	0.938923790632	0.682401591802	1.42356647764	0.68617639137	1.87742192709
SHMT2	11.5168144788	2.74551242029	9.27032711786	11.6487660745	9.1105025114	9.85982208714	16.8055071039	10.1514327481	21.254122633	15.0074659916	19.9513352504	20.0032200752	3.08217370337	23.1465075106	7.98608769739	16.4718780102	15.2343777598	20.1548691841	15.3772075901	9.13298253393	15.9119386196	18.9021903859	15.018463331	4.03168631616	20.4938166261	2.62747081867	7.14056801593	4.56399404653	3.70668485906	3.25414743231	2.90299532658	15.4637366689	34.9700908904	4.89601007224	28.1522012233	19.1649182478	15.1579954216	35.0378912601	26.0903883769	62.8833680355	5.97848486573	11.6401466341	15.0523974784	15.0874605305	28.2287715824	37.5773254626	14.9001008337	40.3243087215	57.2380853294
CYP1A1	0.0365567923791	0.109519941244	3.38789598675	1.74870935679	0.326308934079	0.442931525677	7.65896191781	0.284008920526	0.0	1.70872522733	7.96911019685	0.0	0.0434775329866	0.0168739777375	0.0222920774223	0.0	0.0130594918767	0.0	0.00538084788999	4.21297374573	0.0119525603558	6.59034646383	0.0594843703453	0.190088834291	0.0	0.0407352586918	0.0101381849736	0.0695245411607	0.0303305882533	0.162770675848	0.0910849456741	0.252938179887	0.0422533849295	0.0	0.409544742027	0.104118362349	0.00899101495968	0.00773129489089	0.168062254409	0.134169889655	0.00477073778598	0.00933094892886	0.0128682466709	0.0243411462579	0.0	0.0120855174641	0.0621757010965	0.241390262396	0.0212428332556
ADH1C	112.156954993	1.36135596941	249.626646201	1.04374548111	393.43925749	1.36108922753	121.096109967	119.851921338	79.3288441565	109.053642968	240.998943501	292.876073494	1.3958661552	240.137659596	82.9249870839	376.492082423	109.989831525	186.217655885	2.23587248009	1.58063580423	220.9796106	113.783872936	0.886157213924	1.24735197148	163.712712968	2.5925010296	35.0680635831	1.56215289595	24.3029647666	5.32379631783	2.47647398218	128.991769463	14.2149132899	0.448500615451	3.62411316575	0.672990866311	5.35491074443	1.28501602985	8.59733305154	185.597865892	4.81933005875	4.23049422021	7.40271833787	0.134857802252	36.1082898106	1.47864844215	7.24602904319	0.0156418704269	28.6384228656
DHRS4	15.8843284474	4.83982929405	17.0246404315	3.30951355205	8.3239381363	4.64215739277	5.1030449884	12.679838315	7.56540271049	11.4423022787	12.8624869297	8.41748504726	4.81453645024	14.1824867809	7.18037692195	8.26395270858	6.82134654491	8.25115168339	4.25795481068	6.73651846832	5.86020292691	7.31965703792	6.84937363025	2.18184116652	5.07627925224	4.5949208673	5.41633082005	6.87267432806	7.01162110503	4.48749220106	4.31346162833	15.5352404042	4.93246401298	3.97595363965	3.27029471959	3.48466203446	7.03434776699	7.08570661144	3.16196736623	8.64378264248	3.22062055773	4.35932420842	2.79980667588	3.22839632462	2.69144575241	3.89472840597	2.5895089888	1.52727087127	5.65603107401
MTR	0.889534227785	6.7728493943	0.938854752197	2.83236026651	0.739100924407	4.25314372305	1.80385660785	1.93280722689	2.84228228904	2.33894737531	2.31290782252	3.34580278585	8.45901654008	1.71990621732	6.39665559074	2.9748150557	2.50840069661	2.13516128125	1.51941302	1.322528154	3.0899270589	2.68860160618	1.45153578518	5.86291373716	2.18241603887	7.92831688192	4.62481598934	6.93416984636	5.68949029102	7.33998916898	7.8168765636	1.18129338386	4.96604508585	4.52768167502	3.41678112074	6.76050760978	6.29005643919	4.4958237694	5.30141920123	1.90287778519	5.55566550386	5.03292877556	8.29329874178	4.42685497449	2.37296491839	3.60608294876	2.67231281849	3.93153613627	3.93693723816
CHST13	0.441203673256	0.121318634661	1.77039611034	0.0191500338165	0.27641251814	0.0069709691773	0.200760691047	1.12798277865	0.172972097643	0.788260265721	1.23979165474	0.403402991963	0.237596295951	0.923376319482	0.531971243094	0.692753000615	0.514039557979	0.591326690781	0.103315888776	0.015955014169	0.895038987183	0.990741996241	0.0380713270237	0.0	0.529589220513	0.042115461807	0.116795971104	0.127929624893	0.0509571684286	0.328979595503	0.126308870538	1.54369950619	1.14933222143	3.40858914115	23.2498481372	24.0063682736	0.310740332564	0.118756838235	12.7059503093	0.336881399423	0.0366405462154	0.223950597894	17.8885172586	1.36470969925	0.138709501605	0.887591410122	3.69454377808	0.0406566224065	0.29910954148
GPX1	151.404655797	56.0290717389	112.721681697	48.9568979486	222.670488955	55.494046263	121.075021715	72.2686601038	222.661386925	142.998986261	121.898176696	101.104489017	51.2409657674	142.851187867	80.7800188476	89.5680982252	101.759904374	156.94762089	102.182981117	90.9787153838	74.1908002929	212.802703274	71.9237418719	104.053606137	151.090968419	56.091098874	52.481381693	77.7202038483	61.8167719191	55.5503401823	65.2467033568	137.577640338	171.197743204	248.874022168	81.1246702244	142.943597343	124.956132166	152.027165459	72.5871048981	133.385892077	117.426387463	107.570371419	79.96761938	86.5455860766	94.0670122993	99.0066581293	55.4147394717	99.9910683323	127.435682164
POLR1A	1.49944540973	3.35750405774	1.86994560697	3.95583547502	0.456009433914	6.69539030126	2.62350296123	3.16429502573	1.89312035024	3.67207392604	3.42250898782	3.37135660411	4.6389192054	4.26387468776	4.07007733355	2.5882088612	3.16560576115	2.655451209	3.28128633812	2.58008594316	3.7840874213	2.37818395209	3.11755477352	2.30294082829	3.178207152	4.43947960118	2.76144990693	3.12233665236	2.5923087009	4.82907746565	4.04625281729	2.56613993101	7.50627367029	4.21864365808	10.6644084564	7.94424779827	9.51722111001	7.85473454427	11.664162546	8.98292669199	3.50320509003	4.91125996935	10.807835157	6.04375231181	3.3299478476	16.9260894829	5.29150772483	5.96877530809	8.33377765867
POLE	1.36953315974	1.09157651021	1.60515463512	2.78052172622	0.343383487374	3.06051275128	1.0325685979	2.87089443228	1.41816989723	1.84612377459	1.00578565826	2.48676962328	1.2595480592	2.79882082302	2.49485741089	2.51351186509	2.20123872575	1.78479944975	1.56131899214	1.09987675495	2.54613499711	1.70744770308	2.14223957814	1.10997431341	2.5013564823	1.0803039959	1.65642035363	1.43967318855	1.22712398449	1.8337755245	1.98843297122	1.73935926564	6.776829583	0.667799589933	8.14957419502	4.83691744445	3.73476957868	3.95980525159	8.35405956891	5.5720969493	1.13663567389	2.03785362795	5.64473167162	4.08167124816	4.05685929771	7.63776561916	3.93956205464	5.39609213326	7.94024595032
UGP2	12.4509226626	15.4583924103	16.1391803135	15.3776137651	17.1153269385	15.2936141079	10.7762087399	17.7918933245	13.0712420743	12.1734180267	12.3498886803	13.872204028	11.4845644635	10.0351649981	11.0165151956	15.001095137	11.3201666179	10.6471718498	10.4581687368	15.8912039383	10.0445949534	14.2318671945	13.1017920391	13.8284933337	9.94843339138	14.2104830541	9.83883925788	16.377672441	16.1632002504	12.9715388227	11.4006938546	11.8052907896	11.1434438974	18.4662684524	11.8080513825	10.040168147	11.4335497985	12.7857940863	10.8814778813	6.20338501096	16.2108678359	11.6511658809	14.6762947657	9.27389802311	10.8101955818	15.8720594101	12.3950702585	13.0015371486	11.9387012347
COX10	5.59884957684	5.73844281336	7.59408827734	3.92780757177	4.97827775499	6.04681469543	5.36420129694	8.85174177674	5.49181919234	7.05315088294	7.65622850588	7.7224951279	6.32352650263	6.87066667295	4.30733355008	5.400374571	3.71235201184	4.44434011412	6.45630499758	3.86039414547	4.29726950851	6.32336370281	4.99012357508	3.88486500439	5.61531531254	5.32067519	4.2762317677	4.81849783379	4.18368129305	5.12100507547	5.79218798741	8.41295123855	8.85392906512	7.04893082268	9.92703789219	12.9006081079	5.27230764606	12.0770711044	9.14988902957	9.81295458595	3.78689343888	4.55212490907	10.1448193836	8.93054555794	7.42741999059	5.37571684581	5.8258924917	2.91213952731	8.72623712494
HADH	41.1744186925	32.9643578911	67.9397156578	8.64241757453	40.7148069167	13.8181836858	25.4528084174	54.6370303282	39.9984262261	36.7099259808	46.8511844211	44.6477980509	26.4132335007	49.0258924245	34.1742081396	32.6428916607	24.6396062235	30.5102228853	11.2230308319	10.7727263377	32.2139890144	32.8276753933	10.6121674388	24.9112949725	28.2059652224	23.8664511285	24.5083569807	27.3440674667	36.6823582424	40.8320805245	30.075772021	52.0858674128	24.2454901848	6.89198668252	16.182262298	13.6093009182	13.1421856964	28.1043451303	13.359959006	62.3859075287	12.4287401346	17.3006330547	15.3876535021	7.83296493052	13.2449292209	18.4263988135	16.6899741045	6.28542066648	22.8023562155
CDIPT	17.2483584999	22.4676200529	25.3256745058	10.2417606119	14.3269249666	14.6839744375	20.8745381478	12.6726716829	22.6042813693	18.145440562	23.4738921157	24.935591839	22.6721579632	21.4067595226	30.0996345055	24.0284728222	24.3859499046	28.7105210863	13.5802971858	11.1598726174	25.1157982462	24.2915189972	18.165292291	33.2964297347	25.0037387624	18.179809046	18.8995815596	32.6592446899	24.338689324	21.8513738571	24.376682778	18.0207857478	18.5663279548	33.0398144798	16.7932897683	18.7742042768	26.8761650028	19.6801332178	26.7551823591	21.7189002673	31.53296978	24.8943754034	17.1758003279	13.4633918021	25.9060736257	15.4193937817	26.0243618375	13.8950616068	19.6632608964
AOC3	12.3954746361	87.9510240154	3.57113678042	9.36757090751	2.18612729864	36.5090118784	5.13058612506	6.51656564158	17.7360318883	11.8072499698	15.5211198869	6.93317168658	94.1242237372	6.80965148988	89.5337764302	24.073540153	33.5255256168	7.18289564149	15.9624030163	4.74463468212	37.1274028223	10.1715440899	11.5985055165	118.394720783	5.28796124366	103.326353011	40.9597799534	123.717290073	110.222184865	88.1841040792	86.4030506107	8.00444747152	7.02602621883	7.12135265711	2.60688716843	8.02741584205	33.5738688658	1.54387499136	3.79311660251	1.2107217356	24.5522476902	23.518121545	11.5440247286	2.99036147009	3.88159894864	1.72515151812	4.49230941581	4.73322169311	0.870984336997
NMNAT2	0.122680819645	2.50814128366	0.0973305855982	0.175321477308	0.202447897445	0.147947024138	0.244369751832	0.169730957035	0.863774131704	0.281927815827	0.164575450906	0.20338513883	2.21424547686	0.19415083387	2.58017851157	0.281965947584	0.54782882445	0.0995005520313	0.229589101561	0.0199187162235	0.630324484362	0.356970624017	0.028517629049	0.955908262308	0.191734950101	2.45014413862	1.75945971655	1.16380831279	2.90454539251	2.74352912467	1.96745813278	0.121262058327	0.334238133195	0.0836318338985	0.909715190751	2.41675575578	0.612079185888	0.072276547108	3.92785413675	0.0544270683408	4.00252582219	1.25031134334	0.672444462983	0.315076009727	0.268921402119	0.0304183113144	0.367107700329	5.56905164555	0.0509205388924
SPHK2	5.45124062496	1.44957564231	14.3134325706	1.3455185351	0.993008943102	1.58145293059	3.23507778812	10.6751723593	2.90505175857	5.68308376793	7.82608508713	4.90567101709	1.85063783022	7.29711081446	4.13240518024	3.57964786754	4.72557354959	4.37445564671	1.21498900621	1.06877884479	4.57783658362	3.22966684584	1.98582170557	2.07615428247	4.59606151053	1.41686393951	1.74442074898	2.07823738422	2.57256349562	2.08620365657	1.97569244717	7.13656027514	3.00312646075	1.09888374795	5.19146009952	4.83835682017	2.13552316003	5.15318016474	5.81953313262	4.80832546482	1.07177256247	2.24826722151	4.64533746864	2.9275970358	6.91110827747	4.13824891679	2.01468582502	2.10856786519	4.17324986587
ALLC	0.0	0.0227683228333	0.0	0.0	0.0	0.00981200932981	0.0	0.00525727041595	0.0	0.00749674450515	0.0	0.0	0.0406738465255	0.0	0.0344265644355	0.0	0.0264709016108	0.0	0.0	0.0112287648892	0.032302946359	0.0088260884546	0.0	0.0109304977784	0.0	0.0169370711864	0.0136997110087	0.109606451102	0.0358624603929	0.0173646094519	0.0	0.0	0.0285484612968	0.00462212932447	0.00922361781316	0.00586228977623	0.0668224823469	0.0	0.0227102220257	0.0	0.103147029393	0.0315222360058	0.0	0.0789411525376	0.0287119103036	0.0163311378793	0.0221099769417	0.0171679065661	0.0191369347582
ALDH6A1	8.44580346089	12.7255922632	22.9782702345	5.19874587442	4.95489024883	8.82495791283	9.94682067549	9.28476611752	8.07952272064	8.01352383393	11.9322099986	18.6114713254	7.47758494493	9.01970314559	7.77687200504	6.8544147599	5.35894685148	8.31420375971	5.35127739208	5.24722200415	7.59063628077	8.0540911093	5.33253337062	6.98584639668	8.58790362925	7.04139718401	16.7293938949	7.29767650791	13.2006081376	10.530805528	9.22185078224	8.8073442068	2.62179723345	7.11826875002	3.13262643104	5.38968390967	5.32612651456	7.22167466715	5.65626977289	5.5433261731	3.85890910117	5.58267671189	3.64934710537	3.6498820037	6.3676724503	2.44235100722	5.90473942823	1.87280957597	4.86460881552
RENBP	2.24999834087	2.27203400042	2.05533676603	0.505202779985	0.977625075097	0.466831267419	2.20437825137	1.29936620295	4.71661457491	1.89918742298	2.2111218734	1.88241781143	3.35092911579	2.84597640561	3.83956611242	3.00422868114	3.68557653222	3.27576938548	0.682899441011	0.138762860225	2.69455568839	4.90819765835	0.139066765674	5.16669273087	5.73435449098	2.5692186635	1.57447441941	2.58321525291	2.08928283389	2.93270835568	2.67871068762	2.03649137905	4.2688346245	1.36515274941	5.39712575293	2.97749032144	3.51331449414	2.05923246138	5.40248249634	0.577363024094	4.07894601797	6.2249382224	2.29929981655	4.5850341557	2.49790548849	3.50152457796	15.2080224926	0.770839283022	3.21627029125
PTEN	5.16386747161	10.6106319552	9.23766932432	10.913540559	6.16820072593	10.6991076918	5.34337266635	10.7477946772	8.6768303925	7.15076543924	6.88533307695	10.2584168034	11.3836826052	5.74800071131	9.61832660516	8.78702961363	6.15267858659	7.23724072385	7.68839511642	9.9493577616	7.19959326544	10.5099823152	9.51852449607	9.63027654567	6.31244284636	11.2157570053	10.0230654572	10.2450741162	10.4759565069	10.6926655089	11.7539699368	6.02934267635	8.63723390496	8.13555401287	4.67440960542	5.84858362008	10.2461604939	8.26518813757	8.36957268534	11.4636243691	11.1615321346	10.4425356254	9.49658563165	8.37695685247	8.37000883823	14.6875100986	5.50661886808	18.3027991116	12.8393636891
PCK2	122.63057849	0.904976968265	261.293147371	4.00470072579	6.96481683032	2.93541870713	7.11634106743	105.02002951	5.65767629019	49.8959548026	153.267396822	8.16681419841	1.14908444303	96.3936652886	19.154419821	10.2576453788	9.27921479058	7.31812427264	6.86557141401	3.46828643048	12.2122410715	6.87699146275	3.59002162168	1.61843384723	5.81262412707	1.50313979763	3.33781407299	2.23528495019	22.5333318236	4.84014273082	1.35272052486	169.713654011	8.57537440085	1.83436192261	22.9314992272	16.1434725456	7.50538334721	11.3765893582	15.1696395003	7.46019892401	2.7462434889	4.18532820128	14.8889054525	6.69852772263	12.8966334135	5.18798028839	9.6977641847	2.8927191695	9.5341223145
SYNJ1	1.48490856182	2.08343132151	1.18821408053	1.72924409864	0.539233897842	2.62556846283	1.04032038205	2.70922844685	1.31276479424	1.54201253029	1.28028377563	1.86252038101	2.9069026337	1.09890995908	2.1688308995	1.67247444262	1.55367900987	1.2681378567	0.957370858225	1.32990875477	1.26681588113	1.56245170639	1.1917070745	1.3565573964	1.58492863187	2.51948798115	1.68081873199	1.78422092105	1.74772263033	3.24720491948	2.98100974207	1.57649798922	2.68578641059	1.35693803672	1.59360228127	3.1576602782	2.32300753242	2.66392686997	2.15859253278	1.25640874364	2.25810192514	3.37993679611	2.01293581636	2.23379332622	3.18894044048	4.07035398476	2.12835295657	1.85306738574	2.81508341617
NEU2	0.0	0.0	0.0127109515495	0.119892950123	0.0	0.0654649021428	0.0	0.0350760666597	0.0	0.0	0.0	0.0	0.0	0.0	0.0	0.0	0.0	0.0	0.0161707895906	0.149834752484	0.0	0.0	0.0	0.0	0.0	0.0	0.0	0.0	0.0113938725558	0.0257456035151	0.0608295496045	0.0	0.0423273191114	0.0	0.0	0.10430054671	0.0	0.0	0.0	0.0	0.0	0.0420627422187	0.0	0.014630242764	0.0	0.0	0.00983439394329	0.292720567307	0.0
GNPDA1	8.33768972968	5.99811662752	18.1561871306	3.28957227786	6.36697847579	5.02494771969	4.56771753162	11.2384302031	6.99434872126	5.88877324597	8.96639033412	7.09522704085	6.29365849738	8.41409120896	7.02020748273	7.98926748171	7.07262482843	5.997571999	2.84644272312	3.66071909541	8.02276008393	7.09724913281	3.9135940118	6.12736220539	5.77645999477	6.49995276536	3.80688717782	7.83796613363	6.72366485671	5.88395911529	6.89401434208	9.32234600763	19.9884059027	6.54065723249	15.3961578609	14.2887075085	9.36426351936	13.0404849819	22.4264302523	12.7406351983	6.92155042294	17.3812893102	16.4154937085	5.40806683688	9.7363370851	24.1840403607	30.7452352464	7.58747210323	26.4047183877
UXS1	2.61561652094	3.72290607619	3.82299378666	2.63096142129	5.59069605571	3.40232925421	3.61180932471	2.71351807954	4.44248142422	3.66318925222	4.09363621665	5.24079247952	3.47276669725	3.61076814304	5.12139631393	6.39152774398	5.30161815677	5.22297575804	2.59759799795	3.04415445548	4.92240235517	3.9996821726	3.03355889867	5.09773483083	4.64071877732	3.16790154683	3.27767390274	4.77202868344	4.14450289056	3.05250367076	2.89824480837	3.11935736369	5.07705434623	5.33351208088	7.55340488941	4.77210087349	5.74322684334	4.64738010548	3.5510599539	4.18728164728	6.34685423352	3.81992946186	5.2145395173	3.99784351382	3.97820258717	7.60464795347	5.72359206937	7.88347596835	5.98118996469
AMY2A	0.00945149644907	0.0	0.00765469843049	0.0180502689661	0.0	0.0394238056634	0.0	0.0211232582677	0.0	0.0	0.0	0.0073122310187	0.0	0.0	0.0115269134345	0.0	0.0118175328231	0.0121166840359	0.0	0.0	0.0	0.011820820259	0.0	0.0219588978024	0.0	0.0	0.0	0.0	0.00686153652859	0.00775216670647	0.0183161683872	0.0	0.0	0.0185713162426	0.00617661656508	0.0157027825197	0.0162719369792	0.0209881437963	0.0152079516305	0.0	0.0	0.00844357470249	0.0	0.0	0.0	0.0109361834797	0.0	0.0	0.038445275149
UPB1	0.169011066784	0.0511206329829	0.0684404186477	0.0319411550839	0.0145591636965	0.0165228286065	0.0793083047878	0.0334443815332	0.0830687261383	0.0308588208234	0.0123991409828	0.0224738347134	0.0321321857384	0.0426631190403	0.0338171438005	0.0274914069461	0.0165094047536	0.023698257633	0.00816276129932	0.00840380401834	0.0241760899881	0.0693587890304	0.0100264395768	0.0184062953168	0.0697361339245	0.0332745007387	0.0435756890572	0.0322266154836	0.0345086904111	0.145121747592	0.20470535904	0.0959269815889	0.128197006241	0.0155667708943	0.157045909007	0.136010645943	0.0363717195778	0.00977366331157	0.140223000504	0.00260943715229	0.0361861128254	0.0778529159305	0.14966227414	0.243708873906	2.37662763571	0.0122225091974	0.029785488148	0.0128487615166	0.0322254374648
ALDH3A2	17.7055701222	8.40772772036	32.7000774178	54.2816492176	28.1726499215	57.1501904234	14.9488129938	21.7110368372	10.0838325461	15.293781404	24.0711729367	27.7163905274	8.5346794523	15.1929498446	13.5039638548	30.4890095479	15.711542577	18.5952875256	20.495555446	54.4568107744	28.6960575009	12.0536155425	52.3548410591	9.29046266632	10.9020333098	8.8315114293	11.4635010491	12.4903861118	11.9199458445	9.7141288058	9.97912906376	18.0884738973	12.5052547417	17.2302258048	5.08726304939	10.9577844234	8.8223307364	11.894507987	15.1990016203	15.3869763599	7.99958966972	7.24727303286	19.5751650775	7.23332389181	16.8691068376	16.3914065311	4.05619631498	8.74123048606	31.2654895221
AKR1A1	64.0364413458	9.04966786331	74.2956543519	19.6196688122	48.3252510287	23.847263411	44.2621762384	48.6044706316	47.4403485034	40.0917825305	56.3404875671	52.4683666045	9.19121776908	67.8700877567	23.2520336414	46.1120373086	43.0267471913	50.4824228203	25.1338525661	31.259773326	53.764864527	44.7783806692	27.2656646249	8.26170519939	48.3279943567	8.65977905912	16.0621934702	13.30479683	17.7676289582	11.0835318082	10.0304584694	67.5384275559	37.5833434371	39.1108825841	27.1763806377	28.9157809488	20.8648515126	54.1861464104	25.4843509588	40.3930302997	13.8986449627	26.295629095	24.7496769407	21.4695695255	27.5947124865	35.6311965653	28.0207438374	12.2350900928	59.182696804
PHGDH	3.4620686913	8.59096770863	1.40066004102	13.1931027619	3.70011572175	14.0061005337	5.03093543352	1.99437573681	8.64485854693	4.11505933511	5.18867733422	6.75909755041	6.98031952718	6.31479803202	12.1959992963	6.84885710212	6.01236636221	4.43423220729	16.4876041797	11.1493366569	8.18657901918	4.48558707599	16.5827865559	10.8012857628	3.69064906251	6.62620130657	7.26597874344	6.36653641644	7.17410868693	8.65229502379	5.1880237452	2.45613519795	14.2808286504	0.683399332426	17.36796242	12.471296794	2.70277394204	0.384986718773	9.72681596636	11.4483754493	1.41371929616	2.91898372468	22.3252921308	5.45811887662	6.04189498516	0.217832746074	5.83029473501	11.2038861655	4.12306314585
PNLIPRP1	0.0107935861976	0.0174118762461	0.160263531721	0.0	0.271086800282	0.0	0.0	0.0241227101035	0.0	0.03822046637	0.0281546211712	0.0139175837079	0.0	0.0	0.160158440033	0.149818794533	0.0	3.0303520576	0.0	0.0	0.0	0.0224989138103	0.0	0.0	0.0	0.00431749247451	0.00349224482392	0.0	0.0	0.059019704809	0.20917020216	0.0248937782337	0.0776255527385	0.0	0.115210127113	0.236111774626	0.00309708547799	0.125168361779	0.121572109123	0.0	0.0230068973253	0.0192850839775	0.0975183915882	0.00335386431593	0.0263486194916	0.0	0.0743970126648	0.0	0.0878088233849
ACP5	8.88022167116	3.03885503692	12.2620706645	9.29330135508	9.0910577608	5.02565259957	18.2037384434	7.32786897516	31.3470580434	10.3477878767	16.602029715	16.7095756348	2.03715809903	16.8798692382	6.31696566461	13.1582298516	20.1341026493	22.8258434173	10.4764477402	9.03776710388	18.8652306166	32.9682004909	10.7949123682	1.47122014128	30.0660823788	1.02127108504	9.25687622862	2.42579252601	3.80421726521	1.58430154936	2.35343236944	13.0119088808	46.7038420698	6.5511340986	24.900382169	30.9053750557	24.6721885561	27.1845886978	9.73952567124	8.01886249846	7.6870928462	28.634772303	19.8314017358	16.0746282982	24.670922176	34.882468998	30.490531916	15.6945658539	72.2517147991
GMDS	45.7267921924	1.06233481755	51.5354101349	14.5692706817	22.5574407549	8.41159348986	42.1308892688	58.0668717731	31.0428272864	40.6859297689	41.7157680631	56.7784952717	1.05965996472	50.5552449314	18.9374519908	48.8528206882	44.9583703651	50.3497037515	22.0175256734	21.7127057668	36.9265382219	31.4123687146	20.6544273234	1.25240546432	39.8323383247	1.40545815783	9.97648987422	1.87500410372	10.0336707794	1.96227079988	1.284268106	43.5531601503	17.7266399393	29.6711900236	18.6988599492	11.4984537104	29.7575542739	47.1719910152	15.1029941502	71.5625819369	4.6527662194	22.0989184249	10.9992564251	34.3655530561	76.5874784037	49.3265172466	16.7017553468	7.78720924749	35.8572757139
LCAT	0.574046088331	4.07895587764	0.35422153438	2.77990645181	0.226058054836	2.11414225406	0.632807258212	1.03857226859	1.62264688735	0.965540709626	0.52408138033	1.08914079297	3.75496819177	0.805949388106	4.92569382246	0.970125337065	1.58930284856	0.989986168349	1.42232720969	0.924266373183	1.23562153941	2.1623950337	0.887370841277	3.08549422488	1.5519889511	3.18189820245	1.90374837433	3.15768878528	2.6889799663	5.09511378273	5.69468863526	0.484660524685	1.3269977347	2.09475957472	1.88018090638	2.3048334812	1.71186355971	0.784063749006	3.1008926472	0.411916305184	5.23150927203	2.10626177179	1.65864346304	3.09602689329	0.528277273845	1.77520713025	1.73428132276	6.09586036066	0.908060312231
PHOSPHO1	0.332342472191	0.298523868996	0.244692507302	0.288500298927	0.249853639555	0.336062352389	0.132322428104	0.635844167536	0.912054559487	0.593767417	0.508319534305	0.368148510244	0.188646727338	0.988406567533	0.649433583057	0.464638977226	0.585532628416	0.406692035624	0.32686102109	0.132201567929	1.07180495957	1.07692400888	0.0917687296611	0.157937638847	1.1369221386	0.244728198696	0.425227493112	0.167590736061	0.471576793469	1.18947940316	0.343981498348	0.522612119044	0.55000564004	0.123678449924	0.187571491848	0.583528621827	0.500648105634	0.324274922339	1.30650712039	0.223906188323	0.193199814845	0.479090206214	0.428065611887	1.3307484015	0.534716110424	0.445726605673	0.35970279287	0.214375950483	0.553029212712
PRIM2	0.653443292106	1.3951513011	0.887220060425	1.09622283429	1.85778193947	1.41091101717	1.01006781684	1.6150172505	2.00086153615	1.5557343147	1.32949415026	1.85563647556	1.17662583008	1.08671200637	1.14617333948	2.34632306452	1.26878825942	1.38467710099	1.02574502636	1.0519574673	1.39877225771	1.95178535285	1.07994658225	0.976385977682	0.923683260235	1.36763674356	1.07078197614	1.15988445999	1.24455658105	1.48491781542	1.15085741034	0.71807375474	5.06918394878	2.02915339848	8.07337120742	5.7123573502	2.29629212045	3.57924827741	4.51494006903	3.29678313854	2.73183260797	3.21410903773	4.56988883206	3.4899477019	3.53121183607	6.79590891401	3.15279459413	5.68848609001	5.19607348305
ALDH9A1	16.6157536148	14.9810298896	29.7863013017	58.970097755	18.4665900171	58.7172973372	13.0152388284	15.5253266354	18.9896486653	19.3217213061	26.4038020525	24.0190652542	13.9225516503	19.4667195072	17.9297096388	26.302332578	18.8631687556	20.4391024554	29.8592163275	75.4746591555	17.9221199285	19.8518526677	69.0073001567	20.7088027984	12.3155108726	14.749390905	12.0170361354	20.3255379645	17.2002251425	14.5090095761	18.3331169336	22.8692172181	22.3765394162	24.8024269961	15.4017855119	13.7487069968	17.3466521784	26.0512268284	33.2537309414	27.2265209523	15.5304604789	19.1361317721	15.1862329634	15.0288991885	23.6387101746	25.6449072586	9.15431646757	10.3297342438	16.8305465217
AMD1	8.60184853524	10.8068731448	4.59476082062	14.7783832046	13.2104566915	16.3684871659	8.87707233681	7.87368330735	14.9110474624	11.5918292536	10.3991600001	15.8041713417	10.5320857442	11.7938695416	14.5288396327	11.5633916267	10.5253636615	8.4099014814	11.1252457417	14.9357468009	9.10167941851	11.6932693201	10.7700315453	9.8702924664	8.54029715023	10.3029819873	8.7712636851	7.94595494774	16.0274396278	9.96866595356	11.9739224456	9.64158573957	13.4281309962	12.0862204966	32.7185249039	19.4723917956	7.57777480987	23.5269555366	26.2547996437	14.7658618054	11.9423054339	13.8201793136	19.0134090906	8.83122536219	15.7108185955	21.4136120825	8.57761913037	11.3603903023	18.1092506238
SRM	27.4755001774	33.2000354026	9.37700557735	25.3967284353	18.6371844252	28.2143035865	36.3087424324	19.9614790629	59.2597013543	43.153741854	30.812364008	42.5864334529	27.4370739196	44.7389337823	30.8229665239	38.1137097321	44.3039305537	59.4202185121	47.3960986553	23.0543818198	36.0168491197	51.6333428913	25.0476836795	37.2422906729	59.9759373694	28.9843483481	23.9625990473	33.9781277131	29.8545454359	32.3497916661	47.1641335971	24.9810244996	62.5653417489	63.6191390083	198.707931515	41.4474944607	49.1005698347	66.6163684094	135.183482044	89.4233695789	40.2348139168	57.4078644022	47.8587924821	68.2198584781	60.1881875987	60.4606903678	56.5233709027	24.2423443778	69.6756536617
PFKFB1	0.488134428853	0.042184458194	0.232966171766	0.116528607135	0.0320377061842	0.121195955862	0.109074610144	0.181822876154	0.0972937149006	0.120377754576	0.150064951677	0.0404624328673	0.1618828754	0.0422464384316	0.0956767421227	0.082493651111	0.0871901935789	0.033524003353	0.0449057640965	0.0138695434151	0.159599785509	0.174428896805	0.0992851370924	0.013501129909	0.0690550375728	0.120291885809	0.0253824091721	0.130548541666	0.0316404186863	0.178736788252	0.10135302507	0.180933496025	0.0470166430946	0.302585517672	0.125321089063	0.275157309633	0.0975446484511	0.116138475001	0.203371252101	0.0775185418755	0.222958969998	0.0856583832063	0.236261759212	0.178761945842	0.0922073651986	0.110945402668	0.169320738869	0.0636163534856	0.0827314424409
NUDT2	8.92775166444	20.6203910269	7.85221101194	6.96873590278	28.857449752	8.19029868268	9.98133132925	8.10541011262	23.4519403292	6.78951208911	9.53270949271	11.9033325996	11.8621332127	16.5529012587	7.64206481663	15.9506654257	11.8512155399	8.15072991661	4.84861946567	7.11596600311	10.617542754	11.8336417254	9.23756304169	8.07712946299	9.16588390808	9.20154840102	11.2734730732	7.9605599629	23.4538679975	8.43124208732	17.3820437995	13.1625331378	8.50590117737	8.94051380801	3.91500962637	5.0458664023	7.72821645393	9.52346298587	5.00768845983	14.5764664305	16.8600536094	18.664588643	3.61843125923	5.35115759335	6.91157378229	10.5232535379	8.67887552563	5.26396229242	11.1094089694
GNPAT	11.1263266411	16.740210239	15.0963921515	8.92925700648	19.6678700798	12.7226075351	11.8852480333	16.4849111847	15.4663305262	12.9367112014	14.8740624072	15.8556500052	16.1369273711	12.9423754916	14.8692351665	16.1799662267	14.1378363052	11.7632801151	7.88725802958	11.8114220666	15.3591907356	16.0014118611	10.6124765963	15.9767809978	9.36088587169	15.6042042859	14.5971651311	17.6936177556	15.6623123858	15.3257135239	15.5249644273	13.4271414567	28.3221189947	23.8803090887	23.2617025031	16.8087127159	12.7605114411	24.477132211	29.8926500321	16.1393457601	24.2739288326	16.4501644771	20.8195800887	16.6907462359	14.7121457184	34.494487374	12.3353798138	8.06431344951	28.4241561424
NOS1	0.0615612225818	2.93512209007	0.0332386584788	0.96580203467	0.00251405472916	1.20212191846	0.023965970163	0.0397464557688	0.0916176917252	0.0726634810192	0.147733500191	0.0201093323417	4.00107997917	0.0243111129722	0.972692871987	0.0608501555507	0.415649476356	0.0122765396249	0.300230630897	0.576834659673	0.695086093995	0.0787045050845	0.507978286863	1.19082992818	0.0252880569225	1.85424893169	0.289475217484	0.552437242907	1.34969296227	1.30159310564	1.68610994532	0.00473272242328	0.267487159038	0.0654091398021	0.00268204489602	0.181827994951	0.0706569123462	0.00810096787927	0.0121067495669	0.00270356235423	0.438649202127	0.053774102841	0.00674177187744	0.0153030130215	0.00890544357408	0.00158292352967	0.024859349961	0.0	0.0908891298561
FAH	3.10115334247	1.28242425237	2.35321231184	1.09622352718	1.43760077819	1.47258491544	1.6018076742	1.76912397091	1.59013292148	2.27720168556	2.32938013648	1.1200354311	1.02470681732	2.26087530469	1.56736646461	1.21626219166	1.2797904504	1.42289293121	1.48901995097	1.62055099245	1.34279730341	1.67086114455	1.4811886141	2.11841960957	0.979226439634	1.07589369527	1.21538723166	1.57509309757	1.39949115325	1.35407731357	1.30925206022	1.84519888414	1.17131551781	0.798490346389	4.20761124731	1.90942322712	1.71408487378	2.45717091328	3.28370100219	2.99656413014	1.41531437348	1.15491795777	2.59093938952	0.707912767419	1.39502566316	0.226289037354	2.18830233344	1.30166583069	0.389141155425
AGK	1.4357728267	3.22889907493	1.29818868311	2.93911240204	2.79968544569	3.49540280736	2.53036435291	2.0208250471	3.63666146281	2.48578627622	2.20849716503	3.79451961319	3.26902917346	2.41250587085	2.97410916632	3.40477393194	2.80927682672	2.78203655258	2.44485444124	2.72922617046	2.69031193352	4.07801146378	2.50508517705	3.47794014457	3.5237582194	3.64482952104	2.01596886827	4.05201864615	2.32137927579	3.56210106431	3.62667967467	1.45979366535	5.213407471	2.88756216025	4.22229244099	4.32923339582	3.16294691418	4.72971736825	5.67197594448	5.16046707392	3.81465191162	4.33264876585	3.7572400795	5.05221366639	4.43019820363	5.14562549945	2.48782527717	1.30649158764	3.16901735118
PDHA2	0.0	0.0	0.0	0.0	0.0	0.0	0.0	0.018357117304	0.0	0.0	0.0	0.0	0.0157803598699	0.0	0.0	0.0	0.0	0.0157949631182	0.0	0.0	0.0	0.0	0.0	0.0	0.0	0.00739251973829	0.0	0.0	0.0	0.0101055030281	0.0	0.0	0.0	0.0	0.0	0.0204696986417	0.0	0.00911984819719	0.0	0.0	0.0	0.0	0.0	0.0	0.0	0.0	0.0	0.0	0.0
SCLY	0.197232020249	0.164017113982	0.25013046616	0.218993930565	0.168585014899	0.249782664849	0.168361443753	0.485217427364	0.181515728257	0.263120205761	0.186645485562	0.172699029501	0.234011452696	0.303815731866	0.167819598814	0.167847475858	0.177785731589	0.137204691128	0.113422935324	0.155696352364	0.188961085861	0.181659601202	0.118421198545	0.183530445311	0.213986453258	0.211912598542	0.114271679646	0.11025236461	0.164274529705	0.29469862065	0.30814498511	0.140168329678	0.472131969464	0.364510423454	0.952205487362	0.779833932947	0.338243546038	0.688087222097	1.11566844885	0.512152248283	0.289116956365	0.336007208488	0.506709833273	0.575797874508	0.102016968061	1.2578316722	0.582489820551	0.281441682931	0.632278909373
HCCS	11.3088308622	9.51191784216	11.4984519759	6.54865819505	14.3303219094	7.63218426268	9.47892462566	12.7000748268	11.9039096928	12.1685551509	11.5549603816	11.6853773254	9.21508137836	9.82997728358	5.90755054006	12.1857713645	9.02950606436	9.42551402537	8.61230629648	8.77697970453	10.2686570348	10.1562158938	7.73561755582	8.02621068539	9.02802197852	8.90582393304	6.04770955601	7.17217474174	7.70237007857	7.49858619553	9.32749502388	10.166176593	15.6121733398	9.49013613401	10.5232828403	12.5406052681	13.087731458	17.0886036061	12.046527856	13.1786611628	15.5593373369	16.4239786515	15.1159050152	7.7273809465	20.3672233303	13.4764130136	11.755811298	9.48198797195	21.1251106593
MTHFD1L	1.03610688618	1.374594979	0.483226278175	0.993916377048	0.761630902404	1.14502299116	1.14450787105	1.42396535502	1.92142359528	2.40249086413	1.8564353103	2.29421430253	1.30416612858	1.84703010645	1.45534341513	2.74556483563	2.08616994588	1.18170609549	2.05778047972	0.801560718803	1.68447544979	1.93929255399	0.355401638317	0.619788177554	1.3019920926	1.89074182588	0.929397562533	0.933435506505	1.58218477635	1.32454746242	1.22896346322	0.852848645771	8.15649799692	3.95470526495	16.7221049669	7.95996907373	4.90541700224	5.95033313961	11.1095434508	5.83214452555	6.1685611068	3.91630853846	9.58702317176	5.19222682734	4.44222716254	10.6244118599	5.49162860305	16.3692906111	8.78749292109
TRDMT1	0.209443725868	0.76088990175	0.404070713144	0.393487296651	0.397416569271	0.459304487611	0.259952698781	0.409735737194	0.689407219579	0.426899571863	0.418405197192	0.507191891058	0.968337405121	0.28609681096	0.57213208429	0.55758034323	0.455619453423	0.386383629343	0.278958783848	0.37389708667	0.350748365829	0.596303437916	0.232742832998	0.600015331536	0.364225174919	0.932803367695	0.476008715265	0.606392916016	0.657649781512	0.736029780681	0.900863399575	0.226798033389	0.773806472512	0.486261167144	0.88689178336	0.977431510425	0.4866413517	0.973042354891	0.821965605925	0.546836225634	0.640877411436	0.754518156006	0.84334958616	0.973024325084	0.364408785683	1.58410332232	0.587910058351	1.63212932943	1.20980304667
CDS1	16.8089599391	0.311376337012	35.5057138097	20.1849698703	13.0803038342	16.4240081074	10.5671071536	28.8040083245	5.0964490456	18.3903158733	21.543022443	14.7590556069	0.34765607891	14.3053770443	6.35106832546	18.1493466304	12.7860724881	10.774423799	12.4878732305	21.5372090321	13.7040887111	5.97989355224	17.054119641	0.370595574644	8.50589024338	0.456019536351	3.97739677499	2.57411068067	6.5422512841	1.00597439693	0.311715647603	19.796379543	7.77595834088	5.97876209957	11.2291664519	11.1505666353	3.69695781896	24.3215904787	6.90073845005	15.766957474	4.22819870508	2.39975440408	15.0611274418	7.8495040353	21.390153058	14.3474171486	6.23392113287	16.0110900987	9.41625131631
INMT	0.83424574078	16.8693848981	0.563758562903	1.18730776902	1.73817841828	2.43436939649	0.585125835176	1.14797233567	3.00324130636	1.3886120364	1.67157388466	0.961965576658	5.44800097111	0.609494973415	7.31645563918	2.27804164976	3.30199929419	0.708452753322	2.69364352815	1.00612527294	2.79713279299	1.95383873056	1.06925622465	12.8433057503	0.813851254427	15.3258846292	7.77262599732	20.2963625239	17.4825609518	20.7149880863	14.8746221969	0.955903387173	3.22438634256	5.81208118498	0.718811071027	1.66852297128	8.26077463182	0.377587648581	1.48341945965	0.425295744259	6.70838367757	6.99709231445	3.19472519689	10.0007286554	0.497236536674	0.491869105321	1.31518997319	0.340405278515	0.482714441114
HAO2	0.0191144808315	0.0	0.00774033970222	0.0121681443785	0.0	0.00664414696761	0.0	0.00711986222554	0.0290933983531	0.0304582704296	0.0149577987384	0.0295761629696	0.0122409184713	0.0308801883475	0.0116558773035	0.0361794212011	0.011949748161	0.0122522462974	0.0	0.0	0.0	0.0717184342619	0.0	0.0222045754017	0.0757140475891	0.0	0.0	0.0106027703289	0.0	0.0235166953791	0.0	0.0330634998063	0.0257752401408	0.00625969778519	0.0187371628778	0.0317569325758	0.0575889596978	0.0	0.123024793584	0.0	0.034922715599	0.0341521678963	0.141297050552	0.0356363718257	0.0155536869455	0.0387048837805	0.00598865864527	0.0310004038296	0.0
PLPP1	24.1766372457	46.8098082664	32.4659833249	7.25066888839	19.5903898794	9.8419953365	11.891859371	21.2325557617	29.7149378242	24.9646872467	33.0196894335	25.616232369	42.1971206355	17.6387681793	48.3195231962	32.8680485292	24.6548436968	26.7505250366	18.043136014	6.98013667247	24.499813949	20.633030676	7.90557904098	32.2301504649	17.5059315736	46.2147478395	26.6712715045	38.6231285403	33.6432571891	37.3460092739	38.3767246783	31.6149872238	24.2980542243	11.3997666493	9.49603937836	15.2715323922	25.2082571548	9.78103719148	14.2820091588	12.8284214751	30.149394469	18.3868639724	14.5696988841	37.1442269702	9.6734983259	19.5728282445	8.19635270211	4.45932966725	19.5694332807
UGT1A6	0.727254334878	0.00837988561421	0.701188109125	1.14859413573	0.330940846043	1.02561258757	2.71277399316	0.379248120735	1.51104071717	0.647487165569	0.644984324248	1.78171402025	0.00443556061209	0.833624991863	0.43291570929	0.760368507429	0.627857762208	1.69151248269	0.631569230284	1.47125867432	1.07001950792	1.04383319715	1.43845379972	0.0	2.24970114298	0.0103894871998	0.74624282966	0.0518665827699	0.120678267162	0.002840465716	0.033556069111	0.443287065261	0.364251911974	0.129289344853	0.031684373623	0.0316450476299	0.187808937486	0.041014668649	0.0835850160079	3.83262844877	0.00632721401346	0.123752160504	0.0554663663212	0.0	0.329703632859	1.03383669326	0.260402601016	0.00280828947819	1.10815413172
ALDH7A1	3.39518649407	4.54323745889	4.05312903681	8.1843852889	5.34261548591	10.9390231672	2.99473961739	3.60446553677	5.53642333024	5.46801978688	5.35434653302	7.75362906702	4.14077008326	4.1641136401	4.615575621	5.87360286733	3.05401914883	4.47903192591	7.92175885273	8.12815049131	5.08534660221	4.16838623028	7.83097834965	5.30096244791	3.00914495517	3.32358958891	5.44969984271	4.76873364874	3.72360525981	4.19628563998	3.16654509384	3.04419101682	9.70262686754	12.2152825868	8.16605015336	7.97170806533	5.44304414973	6.57872673864	11.3896709036	10.5904020041	4.6357302556	6.57407612016	4.50275051792	1.69377184712	6.49066654096	6.80432688931	5.39020698691	7.42607474252	5.75081088451
APRT	51.7174772453	13.2895783305	25.3827762098	32.6696319739	83.907178955	30.2265940434	67.0314114637	27.5951762298	66.5617636008	62.2857890558	34.3044711453	42.1900642979	11.1758906723	68.7476316029	23.24318663	38.8036683282	39.2737056186	59.9362696308	40.8721953665	44.4538020732	38.1650621865	67.705947637	48.730665124	15.3104385679	56.5150563904	10.7396296292	20.5799672584	16.098830707	16.620285501	13.4568756862	17.169950087	58.962342757	36.815048542	50.8817121552	34.2853742553	27.2665014289	26.4219525104	51.5747799904	49.2044544983	86.4764693502	36.4741954938	17.4925017291	47.9411240229	40.1967502246	54.2028952596	38.0485169097	44.090026192	32.6680854262	37.5435561109
BPNT1	16.4925303646	4.02518056313	31.7268045577	4.70291939801	10.9395130268	4.80734874071	6.31675489125	24.4827452326	12.8875374659	17.8936093181	15.7289350069	11.8634735348	4.61664490319	13.657311363	8.1348793981	10.7164102243	9.46038107694	8.74686800494	5.42087151122	6.53759396349	8.63872931533	8.60535969187	5.64918077883	4.31105433516	8.1869593983	3.350414381	4.17828863507	4.57099291156	8.2791215996	4.79267683347	4.75730848608	23.1155763905	14.4068026229	7.22404514928	9.32057987321	10.181955567	7.53997547502	15.6629130217	10.143904035	26.796696545	9.35976456031	8.14422787356	9.81881737485	7.28414079724	22.9202688242	10.8051776275	6.35156212514	8.58423638164	7.7039901897
PGD	42.506699983	4.65885099404	70.835583081	171.312453437	22.3076085383	178.316030736	34.7233247721	38.2355853465	36.9210592484	34.3226643461	52.1759085417	54.789176288	5.04686341431	50.1940959532	21.4834500835	37.629153541	28.9256627328	46.5531988085	126.422431568	215.548809427	48.28286323	36.5510283975	232.39015271	7.62082338989	47.6113297252	4.06444025207	13.7666622262	20.0288869599	9.87497253844	6.98971000813	4.60630021119	44.7143035012	54.725327671	71.4751772887	92.801564757	27.718815358	21.0076686311	54.0899610982	64.984484872	49.9803630112	9.19378754775	20.7266927702	32.809050483	31.0598524757	54.0182589134	62.484076045	21.9508447436	49.7273835335	81.6781925196
GALE	34.0199510618	1.01481299542	25.7044773296	13.7852932135	44.6021407212	8.08205194229	43.224803801	18.1411512181	24.8469177383	24.5035560537	28.9650665923	57.6461405092	1.08585378242	42.0800864428	12.2809845232	56.2108130351	42.5024905665	40.5548582442	14.6406743575	17.1777746892	57.1784887671	24.0715166221	16.2552182204	1.33408676279	38.0236340345	1.06336323137	9.91426182694	2.29381394105	7.6705251393	1.49429346737	0.939451839339	19.6336722042	7.02959092011	24.9136837319	14.2576495343	11.4030938211	5.71410869293	16.6264965799	19.6458406529	21.6159810955	5.71378600225	3.75065795755	17.5731872292	20.1063558706	41.9236474714	12.5412649708	27.206027603	15.3441322598	17.5911005056
ACP6	0.779953924362	1.12753836602	1.38847909205	1.01212305261	0.683592501384	0.943671638099	0.728231709854	1.13079842593	0.992324896269	1.57106441377	0.791098715232	1.18362765577	1.15169182946	0.976535608355	1.00884298134	1.53021860232	1.21337802775	1.69981272653	1.15288265272	0.644377131609	1.21180073765	1.50823387531	0.678818127275	0.888619309983	1.03378162686	1.003454201	0.965248877496	1.07826982775	1.27618612878	1.22777468094	1.24406601107	0.586354629801	2.53024821514	2.58370072856	1.77318576899	2.17548397217	2.66879222036	1.483283832	4.6410370477	2.5195686604	1.83468574171	1.57579130665	2.12142084268	2.9571745166	1.4475085573	2.90526846433	3.98688139463	1.2552208663	1.79575651509
PC	7.75729777075	0.854436343207	12.4425954183	4.94787504403	0.500592537492	5.43491782448	2.31785110812	9.68195311628	1.61235937642	4.24090090397	5.56115663647	4.9477834288	1.00402173585	6.91398924657	2.66508773182	2.69538366596	2.77390812545	2.10690470744	6.13092555747	3.79970264127	2.92324496626	1.97218030702	6.45817402961	0.632869735551	2.50166349883	1.0659996001	3.322650291	1.74771025	2.77734438379	1.50437812043	0.938460269248	8.14625057334	1.20399334356	1.52245313084	3.85301655686	4.30690471857	2.44384342252	2.73097524054	4.33920039573	4.44418713873	1.14466315135	2.7525512184	3.29262217974	0.569920403374	12.2796214103	1.5741886067	4.98027846126	8.97801664926	3.14759149781
PLA2G4B	0.0363136442517	0.00650889300969	0.0130711809456	0.513711358489	0.0	0.260865708235	0.0302935961777	0.075146094227	0.0122825705598	0.0300038397941	0.0126296843149	0.0218511698863	0.0749336386806	0.0586661068099	0.177150459099	0.0496409163703	0.05044911673	0.0413809560057	0.103931694231	0.34668243338	0.0277038089219	0.0857873563826	0.260428085644	0.0249980435022	0.0319647474864	0.11136333828	0.0469968493713	0.078334345114	0.0175751637399	0.0761163035097	0.0899206044508	0.00697932851288	0.136021496132	0.063424846115	0.116019253842	0.100552905608	0.114617240301	0.0657055729762	0.129845668892	0.015947734211	0.132692180525	0.0684867725869	0.0347972324787	0.361076760685	0.022982444082	0.0513552943523	0.202262029279	0.261753297293	0.0984738626624
NME2	11.5049130545	7.328091106	11.4098224251	11.18984545	20.6042497897	12.3336547199	14.1917671479	13.3335163942	19.2747411818	15.0745062598	9.8670608338	9.78147030711	6.78723350576	13.3343692026	5.4362710604	11.2428754156	7.99355520733	14.548169221	23.307668045	20.5834352664	8.95392998784	17.193481873	9.1295852231	6.71408317793	11.6269582943	7.60234146874	12.3579929593	5.44793261139	5.59621392502	6.21638943718	5.4483989873	11.7188123103	44.1248069336	25.4363152464	46.224756421	18.5424982909	50.0341784012	14.7920056972	18.468138927	27.5856053698	3.96611986923	21.8285975134	21.7821231865	20.0071182341	11.9405896968	33.4775606604	18.0568888708	11.5347502775	31.8916508784
PCYT1A	7.81596344258	7.36521710466	18.0615228836	8.98640340537	3.45039831023	11.6316352681	5.53169875573	16.8565736778	5.47817118784	8.86431495846	13.0032636647	8.88419204263	7.95152910038	8.94714750689	7.24927412517	7.82253233058	7.05671722467	6.18896467115	5.62744085831	7.48829131223	7.97159218222	6.11377328094	6.30726691761	6.29679972896	5.90217162701	6.77677417846	5.61786717842	7.22043144041	8.50637704716	8.38959925394	8.05047027314	9.46694035837	6.73428548998	5.88798095584	7.89384913363	8.98823492366	6.35451364734	9.01100444362	9.08669772462	5.6257201616	7.47686673769	9.75454921503	7.33844509626	4.96766243742	9.19593902068	11.5297188616	6.1656250846	10.4662111698	9.91458251948
CA2	236.839640394	10.2845629596	194.162006192	8.68722687293	957.279462486	8.23571904342	409.575356326	102.688002136	270.143504865	149.392871591	328.85568816	670.78880411	12.1428642746	295.093501681	162.890201776	882.358239478	469.301114265	843.355978018	28.0513003682	13.5390131845	555.807568626	256.739596794	6.14686770376	1.20407439117	469.768051969	8.70003815169	239.876822537	0.937418742688	129.201394785	9.30083271442	1.01524890774	34.8595268701	19.14239549	63.877618256	12.1042366384	3.2078129342	17.8933055843	5.27262111918	13.3786420724	65.3762828481	3.12620402233	74.3623118418	67.0948290253	1.14213060974	455.488374164	30.2553714267	9.47227238053	28.2168143423	10.803876856
DGKZ	9.83839534441	5.68469108208	12.7588388546	5.51351966477	2.55189373496	6.87081973758	5.2274272343	12.9254118771	7.6138774727	8.62649354688	12.1287821601	8.93804901709	7.98746313987	13.5219856025	8.98183784211	8.89858639806	10.0639323374	7.29557149153	5.02389719627	3.84478864059	10.0025877253	8.60248003135	5.35178459153	8.07775844127	9.17836002314	7.34097838069	4.66664075394	6.83090137727	6.28522852513	6.87053543186	7.73627443045	12.4931584973	10.6093619587	5.89269855739	23.9887453623	9.99771430454	8.55347709787	10.6171367072	11.3550868015	17.714403716	7.1447426197	7.74330358219	13.8483455186	13.3397582422	9.64977946598	12.431612031	10.2372075101	10.4580991749	11.6011923407
TREH	23.3285150211	0.0500194722709	59.7992787502	0.531153651126	1.74054756237	0.376248312504	0.239854450691	17.6268478707	0.314629895138	10.9357570696	35.1520868373	0.62807054814	0.108310200993	14.0533534214	2.05235932969	2.04345225383	1.01504510715	1.38765352911	0.400798762616	0.825268344451	0.490310403283	0.331391606545	0.90327633272	0.100418366297	0.640158861823	0.0845655934864	0.421354373755	0.028144657317	3.54024664568	0.966418916862	0.21304202017	10.1515802783	0.684194110149	0.299090406086	0.416317932489	0.341873558962	0.0582353294529	0.200304195728	0.122461767639	0.0947015750422	0.386254343845	0.0956920775994	0.284773651774	0.120871920811	1.0413418259	0.28375993609	0.158966704108	0.0274298042056	0.282826093926
CYP4F3	3.95513836456	0.160495306388	13.9087960502	9.3521564834	1.15890114858	10.6578648126	1.30241785341	7.01951104795	1.1400028041	3.19996876102	2.16557274417	1.45654401044	0.037248112239	2.81403093836	0.821361428963	4.44999472019	3.22283076537	1.79741289513	7.18826643213	8.31463980111	2.62737061576	0.804017498095	12.1969656118	0.0237076154886	1.85930099458	0.0881652592952	0.519992870497	0.2292396747	1.53344803218	0.647800682848	0.0563581624898	5.24228560112	1.25903910853	1.37945793294	5.17742129803	1.36813038376	1.77610135875	3.19726314913	29.987755304	1.33095544253	0.654380772183	0.850521567958	2.61367594956	0.442315180764	6.80535381603	1.84544923608	2.82744196187	5.11128812703	2.6273868432
ACADL	0.151435270279	0.204675949795	0.0497214839872	0.237098361494	0.541549070448	0.213399450003	0.440449397677	0.0396376359036	0.548201136935	0.113044681231	0.121706588275	0.905608884193	0.141537190784	0.152079467391	0.574031347331	0.306000063539	0.0818788128612	0.283336340454	0.320493760018	0.169320449248	0.149877416645	0.368557155673	0.142963348669	0.215537545515	0.572827528193	0.213649386331	1.24345428533	0.374598560883	0.187191733714	0.422978590809	0.237947211492	0.0849557688385	0.0220762608918	0.238581175932	0.00534940371459	0.0849985204836	0.0951256767552	0.00605909147849	0.0691488177149	0.0121327218176	0.0261721172859	0.0731275600517	0.15127456302	0.175502830035	0.0899207507086	0.0142073074911	0.061550785912	0.0	0.0832410817167
MDH2	98.8932735252	49.3648067872	84.8094586427	50.0514211042	50.1790727095	49.1718189366	68.1503077181	77.0603651297	66.3268728041	74.2903455118	68.9055873773	73.6317483616	47.3690950578	91.0901438089	45.8382164896	62.3693872288	56.4653727314	67.0533101462	75.227334817	58.1767274113	61.0837714371	58.6747597531	63.4292901393	59.9319013066	62.6332414997	47.9376703408	36.9240924789	45.5884718282	44.74242321	41.5464567909	45.7681004959	100.504780347	98.1022983714	52.7289365057	71.1088368146	60.7332866601	57.6458640161	110.181271913	69.0778619716	194.064841503	45.9263635662	39.406735936	59.4808548824	63.1233778177	98.8564020108	103.140182647	40.9154517466	43.2253058002	78.914616778
L2HGDH	0.886646269591	1.32724361685	1.77410071256	2.22286915038	1.44250715202	2.63054421547	1.36401771956	1.80867374341	1.36805231392	1.12473181568	1.14686676743	2.21525202673	1.3410300762	1.01111406067	1.30715097808	1.72758182571	0.864059381308	1.20687386747	1.21448060052	2.38173872364	1.40855685101	1.26220378275	1.92279184556	0.886593823944	0.998532430202	1.1375302883	1.58708134873	1.2281064487	1.36877030782	1.30260066245	1.20782336621	0.81646272959	1.71957272052	1.26564100631	4.01340005181	2.91799883751	1.72401633557	2.30284187779	2.75261492655	2.38870699164	0.914783248906	1.7356155059	2.0401614584	0.914029680503	1.44507182295	2.47127222624	2.02296871626	2.00260963857	2.49630311365
PFKL	32.2342216934	6.64944455484	43.1317318329	23.2809953255	8.23246655277	20.5173171362	15.7882308796	32.296038844	15.8127128885	22.4513236813	35.5303723805	36.660315041	7.48155241324	36.9714646396	24.6122291483	37.0983819449	27.1814720294	25.7207826657	18.8704364252	15.972987244	37.2300829926	18.3790526573	21.0631583024	13.6389651616	23.3780623111	7.0916642274	13.5654673472	16.1434109375	9.9213236671	8.23210624803	8.04644913505	34.7080959186	13.3226920322	17.9782686042	18.2244427857	29.902381614	14.4144423242	38.3791166322	24.3131512734	33.8233969073	8.27268700791	15.2502840294	28.0437313334	13.1946710908	21.8973381477	22.3381753535	32.8242399176	11.1359217548	13.3741317872
CYP3A7	0.179860465728	0.0241787739613	1.55725693766	0.0272614072552	0.173136689567	0.0446564712038	0.0	0.449826062789	0.0477991084425	0.532259911734	0.328410986719	0.0496966381242	0.0905006840571	0.076102082694	0.114900405197	0.0526864440636	0.0588986512962	0.0384297598713	0.0352985676813	0.0136278445205	0.0686080959074	0.032135474125	0.00975549353717	0.0431140164222	0.0	0.0539588645304	0.0581935205751	0.0451332774216	0.198969817427	0.080786126857	0.0829889892551	0.400005993479	0.0808452805467	0.0476821906488	0.0727628728225	0.0569183694865	0.0774130895341	0.063396987229	0.0826871106079	0.0550099750494	0.164305166002	0.130074185414	0.0580361303961	0.243510244983	0.804950639967	0.0619386376359	0.195887323045	0.121542822248	0.0348384493831
GLB1	20.6396468944	6.81355364916	25.6514662627	4.95625752234	16.3625316387	5.68399312877	14.3100589742	22.0150463486	16.8972088741	17.3318376874	24.234989521	27.4328433658	7.43672963072	21.4900778388	13.8542801958	25.2401537054	18.6674124535	18.5919021785	7.48815758564	4.2972256803	22.7488392256	16.1483077064	5.5936026787	7.03865196549	17.8566769592	6.19074402722	10.5894433925	8.25196680389	8.3051226833	7.74791047562	7.32085162774	19.8097716469	17.7656167519	29.1770896823	18.3611816393	28.0930947315	17.7385627527	25.8997670202	20.9407918168	32.1292211303	14.3859881608	20.8953708131	18.7840058329	12.0129748046	19.3134414838	15.7127270105	21.0364109	14.4402708298	19.04487663
CBR3	0.920732605321	3.72562020301	1.44167634221	11.5956430741	2.65088038355	14.5193480847	1.84342622557	1.71479658648	3.56581200294	1.43455240276	1.20084637434	0.72420486132	2.95801428364	1.41310541964	3.05993700406	1.80083146401	2.14895111839	1.14102056921	12.6647161798	18.8011211875	1.65071095522	1.84247050278	18.8889081536	2.29365602783	1.17517614839	2.91876156565	2.2491550355	6.79269338152	4.75697590543	6.21772842599	5.11498979215	1.16794196835	2.3383037678	5.05558146247	0.972756346733	1.427730837	5.12533999913	1.98779924777	0.666678091751	1.81959691109	3.51861296664	4.22239407518	1.41795639375	1.97406904374	0.574395397027	2.96526803494	4.3366648734	2.526115242	1.35243615487
P4HA3	0.125290677797	0.209333402672	0.050736005661	0.0883047913384	0.156240756699	0.0559938013089	0.0223971611551	0.116672324497	0.217942863392	0.1426045737	0.301137164873	0.356572035612	0.232111813622	0.187953972528	0.0873158660962	0.0677563218703	0.0727328024136	0.0745739740339	0.631628863255	0.0498390228082	0.184341932353	0.173488007583	0.0101935052201	0.169803060898	0.0827144650597	0.13155697885	0.112926078821	0.342528459367	0.308606548134	0.341323510607	0.303502885	0.20898292675	1.47831514185	0.48064610871	0.362603906666	1.46454592188	2.77333227716	0.188793824291	0.298798884031	0.0751659794922	0.793008718683	1.78287691051	1.53258603061	0.158505852884	0.553445884298	0.178626148775	1.30099538454	0.526142735613	0.339758161224
MTHFD2	5.25275745611	1.64896188585	2.92958983653	5.56217123206	9.7343445413	5.80019705109	5.7340365772	4.75011330571	11.871046438	6.03397725431	7.16595580541	7.73440650535	1.39178237604	9.97971913622	2.67972807665	8.06329534518	6.96839871707	6.28062221339	5.01741415355	3.48735002202	7.07327733181	9.5824860475	3.46841515467	2.34777441122	6.38108250274	1.96041730009	5.22727523528	1.56718416107	1.83715315802	2.61340343607	2.40564630818	2.6952217664	14.6133808973	13.0402037115	19.7826298769	10.5200968832	13.2097856454	16.5285956442	15.5110676537	17.2709295074	5.37051846706	11.6031499534	16.7052499943	10.1536017733	13.5630465652	31.3910459017	25.1288777334	16.2405975453	26.6954149065
PLA2G7	0.823455796748	0.18568657363	0.365725320175	0.146552266031	0.439340370639	0.0615551029526	2.30458607684	1.48415390642	6.18139460211	2.32330254661	2.56368253846	1.9249213559	0.618066691213	2.37455845155	0.415748344226	1.98597968187	4.61657227707	2.87184549553	0.50176539369	0.0140886082667	1.82385687759	8.22797937845	0.0403413251996	0.0754290668508	3.83463373499	0.0743776517006	0.403938616253	0.181725517416	0.694227642535	0.167035086577	0.171589770972	0.857692643545	13.0979758	2.01236925062	4.8547779387	10.5402176189	11.4253011953	8.65134187914	2.977650873	1.75859191593	1.00298521844	18.2723790988	8.19250318685	7.21389396685	20.2385749122	11.7564242303	4.59393374408	2.61356662237	25.4155401344
SGPP1	5.5192572842	7.28269072785	7.66349486232	3.36525610363	3.28473547372	5.23769620373	3.45659810734	4.76132187466	10.673242302	3.87233563107	5.17096341229	4.86086738806	7.68648369548	5.59145388655	5.37043490974	4.07514153138	4.07011958219	4.86751928635	4.89983713069	3.94714140082	3.54538490917	8.23056732328	3.129915983	4.06041590299	5.76413574194	6.49645349311	4.73686949141	5.25476274725	5.26904682485	6.00628139396	6.26110454492	5.2653723271	6.16437592515	4.14707435276	7.86149387446	7.90090812597	7.66042211398	5.01551999331	6.39694567359	1.37547040758	9.37629309745	8.22585692483	4.59774644016	7.35137894014	5.69870042617	11.7697504793	7.75853510435	5.88114492347	8.55566012996
NT5C2	2.5050498424	4.40027425208	2.71636683218	17.1762172491	2.11637135156	16.6530788719	2.38581458741	3.55871731159	6.10760111625	4.32435370492	4.6611471541	6.90969809027	4.19997522155	4.26059756152	7.54870196704	6.99700077038	5.06364320696	3.48351846013	9.84743691685	15.3180606679	5.59000105998	4.67777552666	15.7619044893	3.00163425552	4.538721364	4.23567867171	4.87315672511	6.96896383486	5.40528319412	6.11545217072	4.17357839871	2.92486927079	6.92485120235	6.13450868573	7.99206984395	9.32671884257	7.30772815972	6.50018064646	8.3414257894	4.93685062887	7.8631955286	7.74253856095	8.54728860211	5.13736037375	12.8078820088	9.7101601051	3.32468700983	16.9761316822	8.80743275658
ACAT2	4.02676839991	1.21166245587	2.56506647462	6.07249844131	6.31115983324	6.1528556509	6.1092437958	3.84536985078	7.27009894184	3.38224722447	2.91272425016	6.42115938306	1.08761514492	5.14364882787	2.47076265753	6.07766937439	4.84176332466	3.50391728928	6.07508240648	5.86938171386	4.86113882637	4.61869886338	6.96780736431	1.63195967703	4.44075775234	1.24935819045	2.33298525951	2.48362434293	2.09025481939	1.69759287155	1.0916845373	3.47906619723	3.87693726888	4.52049193687	5.93387366629	5.74724762348	2.51081778718	5.48560460102	5.46878152887	6.3374548515	1.91358853594	2.02793491584	6.58563728655	2.37668446843	4.66198339785	4.05577484192	0.509871806013	3.97257663864	5.40889279791
CEL	13.8707285191	0.178099918798	8.12323678254	1.13729486546	1.06979170859	1.20012475771	0.0502369744893	10.3831306418	0.685744023323	3.47584419851	1.45562646932	1.08709773944	0.128550190063	1.02693039634	4.03940710215	1.71608333123	0.11712625221	33.2309527963	1.0685930391	0.84108098005	0.0612563145428	1.17995683554	0.97553479871	0.0829103330181	0.12368604641	0.0802947313611	0.129894313257	0.15588563896	0.121439727073	0.235988561575	0.18801912353	7.96296346996	0.18947829926	0.227889422837	6.04307631794	0.978269879734	0.0575981655847	29.9397710946	3.09533718985	0.0925634808122	0.232273182844	0.328767162698	14.0471719776	1.18509877697	0.0217786425936	0.371626281141	0.306069375693	0.439500969511	0.281243702501
HYI	5.21800561587	3.33743726623	6.71285763076	1.52125119606	3.26058493022	1.57481317333	4.50589603	3.71167512532	4.88285972031	4.05477021978	4.22161487284	2.69467989047	3.68122392084	4.61158421502	4.61116502957	3.50696768746	3.00426699578	3.48319288853	1.88879543817	1.33341992868	4.67510875349	4.23334635484	1.47653667164	4.90299445548	2.62792221817	2.93050274425	3.26640109625	3.97301669681	4.36324607011	3.36694707313	3.41931445545	5.53785264375	3.39014019814	3.95793608818	3.05060387062	1.94160321102	2.93624727324	2.12262136901	2.48088869046	2.45186809932	1.50118925475	1.90673173723	1.89554204724	3.88764528622	3.42020467056	1.25374562718	3.07273485241	4.45964568522	3.08920413832
GYS1	14.275948926	20.201089869	15.503807452	20.3652265888	3.11344481043	24.8070196294	10.7638298415	13.9808773827	13.5984891839	12.0731486084	14.3222226355	22.448969431	16.9642956778	16.6473851737	20.832097105	16.4653985906	17.5750203417	14.2014499856	22.5185252646	15.3204622877	15.6647227066	13.7278643383	21.3921262258	17.7306497982	16.0769430221	16.9665953815	13.8527696264	20.5739978551	16.6608578595	19.1179933254	19.199666844	12.7160538268	19.1708811975	12.7013631864	23.0405690573	20.5735223417	14.9729144493	19.3079257354	26.4853605253	25.7831368371	10.6908458542	18.2980655674	16.7554891104	11.464628293	19.5889016392	32.7852073797	11.3704331678	15.6569744469	12.6083419724
PLA2G2F	0.0194988481091	0.0471823994366	0.0699358922753	0.0265989211938	0.0	0.0213015065901	0.118511935109	0.145260667362	0.0226121361113	0.0591823743233	0.0653939166894	0.0624968664179	0.0677869371804	0.112504102345	0.0237805235856	0.38488668264	0.404012820899	0.132128300172	0.00574012810624	0.0	0.0637531751899	0.16025654894	0.00211520509458	0.0409876693867	0.647315917421	0.063511386969	0.00811133510501	0.0169965371879	0.0404447091033	0.0456944484748	0.0890694790967	0.00963667533175	0.232885698459	0.00729779673466	0.0509705140892	0.0509072505351	0.146268037234	0.21031162973	0.221863705534	0.0605543392332	0.0178124829292	0.0248849453188	0.0205911928483	0.0129832045646	0.12466497452	0.101528199022	1.66690686719	0.399814952015	0.067983663571
GPD1L	12.7089285226	8.98227641974	18.5223234228	16.5090120557	22.4355479593	25.0771746386	19.9045581426	14.6998229364	10.3181879984	12.5285463032	15.5580325875	18.702314506	6.74405653823	11.1530597459	12.5609894301	19.4484674898	13.9613297468	15.387517539	16.4547549868	19.8294843569	18.3140753872	7.41478551509	20.6427983606	11.5318936751	15.1822432606	7.08302532592	13.2133570033	17.6758581017	13.8096867386	9.20749797765	11.7026546447	11.5086627293	3.50609824219	7.66087807949	4.43831960876	3.15293037504	7.14541347884	13.563314759	5.50905672563	9.62337326998	7.73303611248	8.23989148583	5.92802232205	3.61818821551	7.74845847993	4.00916341458	4.84085651587	2.79003150287	4.79167007443
FMO4	4.78941909215	0.724325750587	8.61211660335	0.762227647147	1.92535540347	1.29814013939	2.28310449762	5.90946018881	2.3286816851	3.17990635816	5.27606191248	3.36902401403	0.684630630829	2.97064467427	2.10784060864	2.82615972746	3.38628421665	3.12480471778	1.93130110769	0.95258470769	2.52834403951	2.77217725103	0.822618976154	0.71753919266	2.29612801134	0.658553971315	2.50427669231	1.43903646528	1.60396935347	1.49649772613	1.215430953	4.96826702861	2.01824124082	2.51140467844	0.936180717658	0.680859424031	0.858915195493	0.928492578315	1.1009179383	1.14792323076	2.39594526043	0.916857484738	1.45760884668	1.97984326929	3.6188368549	0.531910416279	0.656489751587	1.54889939817	1.14995718921
PIP4K2B	3.40649802825	14.3890808718	3.4314534528	6.9244774274	2.72439566902	11.4831360611	5.99333247097	5.36301910354	8.9100109238	6.35845397183	7.67450641646	7.65755664104	17.566403378	6.1646746662	15.8816685974	8.5038166771	10.7962244599	7.27222243232	6.33581025133	5.02477619823	11.249697204	10.272614578	7.28500768942	16.7708328901	8.23118038404	14.3320461106	8.86936261821	17.9696503319	13.5581344691	16.9920038984	17.9968609966	5.04776436497	14.2656312097	8.44964718847	10.4754168532	14.0347861208	17.4632549511	8.59260650875	22.3413188079	7.22038150485	29.2330282189	13.8629953864	11.5999850002	11.0719244826	6.07202755114	21.807407634	11.1124563914	10.708064999	10.6490132669
GSS	26.4604035578	6.30866157988	29.8131466688	13.7608038003	17.1180364538	15.7218458524	18.6401131161	30.4131397669	18.6384237841	22.1898800743	27.520699807	33.5989558508	6.77212255429	30.9111167359	13.9441467643	29.4936778138	22.6047268088	24.564931485	19.1852283776	16.2172342458	28.0691763249	22.0507007974	24.6569523906	11.6229977022	22.0838153873	5.94737059353	8.76958275022	13.3780482207	7.85321776687	6.27739967496	8.06700471859	28.3177866143	30.6088620734	17.7586681675	34.6024022261	12.2192811671	18.3023055901	45.624977748	22.0765335724	68.865423725	14.0939185949	16.4845024769	30.5760286756	25.979703066	49.6545629172	40.595784497	26.3063079203	19.1562455083	45.975868436
MPI	4.44625218994	2.33832303596	10.8477148288	2.64451995224	2.55320428637	2.67256682022	4.97846759203	7.98016402913	4.17722522796	4.94552400123	7.78956412772	5.00485129198	3.26317704357	6.78775245883	4.24444412274	4.59635566051	4.36255989694	4.88538035485	4.73365442298	3.64565754944	6.36858451039	4.70191656791	3.55308847506	3.61148095756	4.48181627793	2.65713021014	2.63770980385	3.59495034628	3.55594865723	3.16447879641	3.63512269118	6.78292606239	1.9453174873	3.97852756241	5.3895851515	5.52798060956	3.44516108866	6.32226001807	4.67265066716	3.22537397975	3.27389125186	2.78558080977	3.47200584186	5.4986970732	2.01694189319	1.13717539822	7.32563031133	2.11242685766	4.8993942471
PAH	0.0300107741704	0.0504296290274	0.0101272951492	0.0159205402192	0.0137878710429	0.00347722399504	0.00625890276527	0.0428511880857	0.0152260724129	0.0345374904388	0.00391409288052	0.0154787279782	0.0512504201212	0.0242417873393	0.0289755717465	0.0189345527937	0.0093808771636	0.0288550392725	0.0231909818094	0.00397930020191	0.0	0.0187669735271	0.0	0.0251783932514	0.0264167047399	0.0225083829756	0.00728244780095	0.00832346294741	0.0236026142906	0.0307687419675	0.0218093397735	0.0389336192826	0.0370961510656	0.004914032933	3.08565956198	0.0893326984916	0.00430560942235	0.00185117788584	0.939621584758	0.0	0.0137076405645	0.0156393884703	0.908944378764	1.8627034178	0.0	0.0	0.217825039248	0.00608403994021	0.0406909980387
MINPP1	4.80592298752	2.92647685276	12.7269919612	1.35932011148	8.59148028366	1.64985228097	3.1408713899	9.53114190506	4.8826394502	6.13530488086	7.27959761187	5.94534811	3.24912168218	5.40992538401	4.04048126863	6.101882508	3.64407887139	5.26898183468	2.15719191006	2.00637477249	4.17921510625	5.11800755766	1.22850214193	1.98993046292	4.68063104142	2.40894177679	4.08173713969	2.57675618826	3.00967103544	2.68318528676	3.29659451369	7.91185103547	10.7074714636	5.73448091426	7.53302286145	16.0927123908	3.83491680264	8.60284714766	8.30242721449	7.0116069445	8.7751283608	7.87479804106	6.60251774043	2.45069178575	4.36074894354	11.6550961274	10.9947285204	12.4681162466	10.1372899223
AHCYL1	34.3095827901	43.7304158689	59.7909587292	21.5285519126	21.3159084075	32.6203809974	24.5592844456	50.2018366319	28.3739631273	29.9808903063	41.8034374751	42.2438640819	43.5662619783	31.5827201818	40.0827166659	42.8762953954	29.3871324507	23.865549812	22.015013522	21.4648612828	32.4810769228	26.0999087489	18.2522549311	39.2217065779	24.5799468161	43.5297934097	29.2123977768	32.707111954	43.3868817341	35.9653291387	31.745262077	37.5298464326	25.9500283305	13.8520831476	32.1110251239	33.6743637437	28.1327723881	45.250257411	29.1921226949	33.018097834	25.5155021458	31.5973295797	25.2826126894	20.6012502937	51.1941772691	28.3118433267	29.9254010399	28.0326608379	31.8820734223
MBOAT1	3.74977848251	1.07269386753	14.0751044735	4.20763105517	4.31839348993	4.62972604769	4.529551185	14.3100380514	8.21864177891	8.75292141273	6.87027370894	16.2536059135	1.2935321076	6.47792851862	5.76220379189	12.8133332563	8.08918685168	7.56326929603	4.14172320281	4.47086355511	8.35330064668	7.46613286533	4.42674461075	2.41611524806	5.41316049825	1.32593948233	5.20234689128	3.55540617072	3.01987161305	2.31284208434	3.00358616379	5.31005520204	10.4499992898	8.85466003805	12.2590621066	11.4131919731	9.35648167562	13.6263749237	11.7775667149	10.493262421	2.07355570509	9.59410353369	15.0051718141	4.9962034386	11.472664788	15.9668278804	1.90478067573	7.79242411185	10.6159105422
SUCLG1	50.4977401402	15.6947345607	103.279963061	14.7343708238	37.9818144514	14.4293060366	18.299523182	54.8060431687	23.0528775604	34.947702945	36.2116092735	22.919466459	14.6616700559	33.078705014	15.3544726434	17.8486312306	13.5226985857	16.3171476945	11.5315236189	22.0769411933	14.1486829684	23.6294280607	21.4594515406	17.3350349961	13.141628002	15.3190395025	13.4431658605	15.0212386141	18.2677219654	12.9937057787	13.7158357746	57.8827825649	12.8343917338	10.6556516125	26.0886737233	19.7209069404	13.9684783913	36.913979302	27.4268453017	26.2125048707	13.9442732672	11.3893854354	27.3764216766	10.4485534553	16.6065401837	18.1150479684	22.1404790116	5.52213498873	17.4562957496
G6PC	0.397312693873	0.0	41.6772086187	0.00346474620729	0.070014441033	0.00756739311784	0.013621089058	1.4434397383	0.0110453698845	0.93664726159	11.3376438522	0.0126322340475	0.00697093567069	1.15185632163	3.42508803293	0.0206033900469	0.0884665670134	0.0139547732404	0.0168233123502	0.00866004864936	0.0124566276767	0.00680701360789	0.0	0.0	0.0143724987181	0.0163281382569	0.0528286792842	0.0	1.39477800514	0.0312485700431	0.174031385128	4.78255098321	0.124766707775	0.00356476114769	0.00355680165064	0.0904243969125	0.0187403740209	0.0	0.0	0.0	0.0	0.0194489135744	0.0	0.0202941352903	0.00442874247523	0.0	0.00341041027827	0.0132405395908	0.0811752077833
HAAO	22.6836122808	2.61147484482	36.854508749	1.37406293021	3.51919981735	1.38160722127	3.49147586995	8.07917877579	4.95467902445	19.5041311242	13.2963472515	2.57105660642	2.44006274743	16.8400564616	8.81222806501	3.48761126311	3.78490519338	7.38179861065	1.13231712687	0.785313289113	3.58458425081	6.44435909567	1.18929462676	6.4265031676	5.0916817469	2.27431439238	3.61532659711	4.7344306089	6.08640943728	3.36804627408	3.24558338002	20.6943183878	9.15779342775	1.37493595926	13.3703175018	4.98553552362	2.44150087722	8.76302995459	12.8599298131	1.1769585804	2.83143987633	3.45679824423	14.1476954629	2.82795722961	2.25971792139	1.41627989049	3.90497231346	0.325518455363	0.562124643026
DNMT3A	0.75218185451	2.30761971554	0.956084570571	1.79752647425	0.798114700673	2.43714883552	1.49027859439	1.30637921313	1.8641937887	1.33492196806	1.2776585826	1.99634978575	3.3307849766	1.49245209126	2.96227770089	1.68642004309	1.89215414146	1.94387901505	1.26399340073	1.53641078747	2.59936864474	2.21559345282	1.54011567217	2.79240208203	2.88486898729	3.25323022035	2.09904077128	3.26253814619	2.40094867472	3.11164748281	2.99052134587	1.03261545984	4.61060183362	1.51217998279	8.13212925869	6.4480027553	3.13594745921	1.81612748046	13.5678461647	1.10897518676	3.27204345321	2.31588990117	9.41416089225	5.27269324012	0.800292187664	3.76887540797	4.71511408498	3.45641091544	3.19113481784
LCMT2	0.946326157186	1.07734388747	0.776864417858	1.8171226784	1.20835617568	1.2440589791	1.06478267548	0.78374362658	1.85769245284	1.52574321753	1.6707454834	1.72161050605	1.28471228181	1.5913128768	1.36954212732	1.92051907499	1.43792382852	1.24623326077	1.48248276214	1.09546067745	1.97111585032	1.97043915428	1.53508493809	1.43579480585	1.47079189987	0.642066426141	0.91604337578	1.57048563304	0.926618108951	1.25838714723	1.70647346774	1.3648424519	2.05495575067	1.37980492897	2.12490702908	2.84458489746	1.39837616239	2.23694132511	1.93551515148	1.6459588397	1.78785404338	1.64474572614	2.2936720225	2.04552748668	0.942089076335	0.596719167588	1.74015338832	1.22322259678	1.36701311404
NT5C1A	0.243075071278	0.156848446185	0.0918702107926	0.309479769626	0.0	2.65869112063	0.0	0.374239768128	0.411083323613	0.757448852224	0.12681024495	0.0877599831205	0.290575298635	0.0785394492252	0.998051604143	0.107353526459	0.222878455537	0.124647513822	0.834833446346	0.644614280675	0.0370885680418	0.830959883392	0.35685248732	0.175697630956	0.342343311833	0.165293268801	0.707818402117	0.341577776186	0.0705864299797	0.505074319365	0.125615492679	0.224246392544	0.0655557259408	0.0212275568976	0.0	0.0807693258058	0.0557978977173	0.0	0.0391120490443	0.0480376871966	0.0	0.0579075150328	0.0798598506132	0.0151060230164	0.013186210658	0.0281258485699	0.0101542116325	0.0131408667543	0.0659161086114
AWAT2	0.0	0.0	0.0	0.0	0.0	0.0101680096683	0.0	0.0	0.00742061539731	0.00776874216555	0.0	0.00565781266755	0.00936657316372	0.0	0.0	0.00692099200923	0.018287547736	0.0	0.0150698838175	0.0	0.0	0.0274389525295	0.0	0.0	0.0	0.00438789593924	0.0	0.00811308597931	0.0	0.00599821133668	0.0425162098642	0.0	0.0394456793676	0.00478982989923	0.0	0.0303749299046	0.0	0.0	0.0	0.0	0.0	0.0	0.0	0.0	0.0	0.0	0.0	0.0	0.0297468945099
GPD1	49.0882401862	0.366172935408	61.0449483557	0.0829802810015	2.80023680429	0.240609350308	1.23739966146	40.6913309798	1.94296663409	23.0151371197	63.2144908676	2.05518946475	1.92859642449	32.2487780229	8.36256918853	3.39884177537	3.71486261441	1.34262331444	0.342710529981	0.0786716922654	3.20967125647	3.34486858599	0.160418511157	0.553478668388	1.22257350158	2.2600401712	0.257411082143	3.90448412112	4.69566011543	4.78533422869	1.11495946196	53.5154449795	1.63045024119	0.697724956162	7.33178469765	6.73593106053	0.344360829166	7.45605517495	11.4272647626	13.8351788982	0.0944405258786	0.421628665111	9.17607392383	1.30309603759	39.5889229233	4.65222395409	1.97156065999	0.0364493598022	2.09040443964
PIKFYVE	1.18411579451	2.23210383745	2.98029803859	3.41160303946	0.891734887501	4.81365564911	1.61227821356	2.7821065409	2.87191037615	1.92643217897	2.19277297307	2.97508703909	3.03429281573	1.89425666442	3.20334541859	2.23969805822	2.21770535324	1.88956286993	1.80532116204	2.39268062004	2.23630506325	3.12967783999	1.85867789474	2.04183151595	2.42281690355	2.41860970002	2.64914367398	2.66956555255	2.29396774373	3.14185612091	3.34578668038	1.76463610174	3.05725591506	3.43740913423	3.67541074084	4.19873732878	3.49556418112	2.86850882586	5.90777535041	1.9162699963	2.74889761482	4.57460280615	6.39449811685	4.74562016535	2.52134785415	6.06398955649	2.27159519708	5.16233709625	3.47824919463
LDHAL6A	0.0277477807584	0.0951189387971	0.117981813628	0.0794881914098	0.0	0.0771604879084	0.0173608312202	0.0723494739222	0.0844676082116	0.147383793752	0.0759978799783	0.0214673077703	0.164369595304	0.0560345258393	0.0761418156568	0.059085359856	0.0433675121774	0.186754366707	0.035737069803	0.0551885544244	0.0	0.156166474605	0.0421405129438	0.0752116308851	0.0	0.195624482108	0.0471331511386	0.0654145008553	0.110792853553	0.142242966056	0.349522922495	0.0479970526964	0.280627179491	0.168108952623	0.0498667442559	0.345752682394	0.0895711612138	0.148908147826	1.07712405135	0.0274182622978	0.272491038159	0.142535116033	0.19656918566	0.394456464127	0.0846701577631	0.0682263913684	0.356434031991	0.0618779328954	0.094056628297
SEPHS2	51.9111160336	16.5565647509	157.109543589	10.4304751678	62.160057382	10.3884793017	27.7360613985	127.630999131	43.6766572072	50.8503033673	86.571599464	46.4288890305	14.3927769287	63.4720361196	38.8591094382	62.0056883164	32.5586417229	49.63702448	15.6647218462	11.2450952372	48.685833237	46.9826216469	11.4219085106	14.2466505532	32.8129723459	12.2782479147	24.7977282126	14.561333958	35.0620589585	15.8440977214	15.4469201464	73.3361192285	76.2209821115	24.3049243919	55.8128128307	109.845586536	39.9823051417	32.0641135581	93.5302021488	43.560842149	24.7643088815	32.9061894416	61.2266863644	21.5011232191	72.3276318727	68.7596952978	115.592945969	22.5075539768	92.4676132751
MTMR1	2.28386002049	2.29979685376	2.49304920431	11.1344438673	1.73097856845	10.267967491	2.676807891	2.95051684812	3.87776856085	2.98674901333	3.60993449827	5.71782234753	2.42552841221	3.57966239645	3.47045958308	4.97797193754	4.10424428815	3.73895229425	4.51337657809	8.71247734813	4.46738048992	4.87536766631	8.49673504207	2.57507522642	4.93721130091	2.32701509507	2.43161312148	3.10339717042	2.27591838463	2.68070243477	2.92495565438	2.42430281776	5.86101159578	2.45283530294	4.16421764482	6.25725957974	5.68301323513	7.0456055767	7.99793463943	4.91436252205	4.00162513858	5.66976893955	4.77816844368	7.81505549598	4.67025217559	6.87081163686	5.22302904797	31.7350124027	5.43162078722
AK3	19.763646207	26.579172772	31.9253651986	26.0416353273	26.9808583461	27.0535569978	17.3351404429	35.2656479881	25.2110185718	22.6274692582	32.4972708311	31.0140441212	25.2005342234	22.0250859682	20.3603294328	21.6049271334	18.7722840113	18.9089138484	22.2515944399	26.0794689598	12.1440199497	24.7630864559	17.031199227	21.3363779894	17.3087075528	24.8259380684	24.5318521711	26.8378124335	23.8124337112	20.4146038776	24.3146992341	24.2952558409	20.2672041374	17.132762119	17.9156297492	21.2110825429	20.3953793826	38.9617166002	14.0685595462	12.6607969786	27.3758353522	16.9911053858	19.5277509026	13.3614812203	11.7447839974	52.4200255192	11.2657863621	16.1304564443	18.2355010361
UGT1A7	0.0430500126238	0.00347234681079	0.160383107888	5.7112720164	0.00791139900733	10.127689008	0.0430958574853	0.243739521526	0.0	0.0685987204179	0.0471635511456	0.0166530051278	0.00827077176768	0.0139097944632	0.0131257989553	0.0203710023982	0.026913459681	0.038632652772	2.79000255911	9.77480286465	0.0197058050503	0.0107683786185	14.7856846219	0.0	0.011368311921	0.00258303545451	0.0250717533363	0.303273072741	0.0	0.0105929534981	0.00834271360666	0.126592658426	0.0870772601589	0.0366553601287	0.0112533892398	0.0143047186092	0.0222347994143	0.0	0.0207809159069	0.0382848954115	0.0235960896974	0.0307672758058	0.0106077339367	0.0321043772099	0.00350303220503	0.0672468992804	0.0134877757106	0.0	0.0291853180677
CYP26B1	0.468594451466	0.155800704819	0.168027880762	1.64181023388	0.0854573072036	1.69845196713	0.420751774309	0.663535666588	0.30126218829	0.31539544091	0.43667227958	0.160510396702	0.467312623131	0.29472261116	0.909587245102	0.653359586428	0.313076253414	0.201772386282	2.3292901897	1.50828173326	0.360221330445	0.442902446323	1.53195679687	0.16621331218	0.207812288544	0.367010965974	0.256931728657	1.0536035245	0.249297477129	2.81949781155	0.994745078854	0.674432763298	1.97765219892	0.0398286533654	0.418435905295	0.900356531443	2.39867818994	0.566619896445	1.36697196336	1.00028545581	1.55215454438	0.920331122268	0.643425163301	1.23041946158	0.590871075826	0.0889876050365	0.520009022593	1.94926088574	0.0873010555129
PLCE1	1.88958452438	3.64744124686	2.32497121958	0.806214651719	1.16245748682	1.13118134928	2.37796888978	4.04157918919	1.6319536076	3.23402437479	2.87098052068	2.89254940411	2.75286951317	1.961205882	5.09487325327	3.96503886638	3.31674498872	2.91415114269	0.979004278377	0.327643380095	4.13989558415	1.33985969044	0.524273792111	2.54109922762	3.24838958499	3.04517904228	3.750529459	2.51958979244	4.21502505612	3.39222229218	3.12196060139	2.17436479306	2.23044393952	1.12126220188	2.5251226325	5.16408310324	1.73200479773	0.893601439018	3.67278250148	2.23020071477	1.92779468635	2.20628218779	3.2333533372	0.924629366958	3.75414355615	0.825354070794	1.15114204054	0.798886616538	1.18978353504
SUOX	1.83401306176	3.58264651739	2.30636002571	4.03159197017	1.89585429375	4.17113258037	3.39761312178	2.9620645669	4.02365533417	3.21163648265	4.61389251496	5.62571633011	4.62460335511	3.18282372609	5.51539100332	4.92230128091	4.16077679912	4.42682857694	2.69792898144	3.43115000992	5.89457173068	4.21569444037	5.11910043184	4.73537843221	3.74584969786	2.64359340034	2.8128149257	4.76870604806	3.994334977	3.99864746176	4.21014758961	3.09185646756	5.98472202448	2.07398486914	3.59093785562	4.9901266783	2.25402393156	3.66166275651	9.6398158338	3.96072073842	3.31807289836	3.02405751241	2.86856806653	5.13224417243	2.06948202692	4.26286885334	5.25898339965	2.24536426342	8.32947695549
PTGES2	16.3569606651	6.99419427339	16.9476635297	8.53009343311	9.43768203596	8.83110543693	13.1184130528	15.8573599601	15.0701442044	17.6959778314	16.6847231151	20.6238311821	8.39209819262	21.8287722715	12.2492780554	18.7313357899	15.8314109262	16.8148634811	9.98056983085	8.00232949547	17.4414757702	17.4821490966	11.0669702131	12.864084492	18.8458218927	7.36692931129	8.39390174199	9.08627587079	7.31081702571	6.92832489539	7.45843537826	16.4901621348	17.8858411562	15.1710604024	20.9428600947	16.1719645066	17.4136122732	30.8564527023	18.9154440624	35.6501286574	18.695428776	15.0925105283	16.8795383015	27.2268095713	13.7133336595	19.3122960123	35.2867374545	22.4546538929	24.3070368094
BST1	9.48115131209	2.06842572563	27.5556197296	0.55566157966	2.46697863254	0.401752392747	0.497160608948	8.14844100636	1.94244319568	5.33332491938	8.98802079641	0.693930723675	2.97225725861	6.95350858602	4.19941702405	1.70341638463	1.06126996612	0.74085797477	0.77530253784	0.134097075462	0.881762036452	1.75421765987	0.338262463044	2.13984300954	0.969690302775	1.57118332263	1.4373939068	2.05358405083	4.27842590883	3.7277776405	1.63904506968	11.9851137074	2.2485394012	1.52190897944	1.49097305811	1.51019666596	4.70516708707	1.63976094726	1.71928955187	0.654311987688	2.5681057603	1.93601534319	1.11989371216	0.914679831916	2.61082988615	0.372648617142	4.41707183778	0.702939358246	1.34674572913
ALDH1A3	0.854679239707	2.57448708037	0.641856807583	4.42982329084	0.673957442879	2.36803291555	1.69562264011	1.2479532178	2.28007664567	1.63098092842	2.57312750775	2.93586075401	3.01930885511	1.6920679365	3.17065407848	2.16479804944	1.51940468184	2.35074586228	12.6007347879	4.52483040864	1.73560619138	2.98134931136	6.24456037089	1.16975642077	1.66605447372	2.57899039951	1.67426275885	4.25473449161	1.54328937813	2.35795070655	1.76169362833	1.70418225539	6.75997425724	7.92660585247	3.31670398246	3.52927110455	7.1752645347	0.450898440596	1.92531297557	0.921304915569	8.57702530401	6.58305964068	6.04605273124	6.84307553463	1.43391816657	1.53015433854	4.39345926842	8.27653314419	1.0324230421
NUDT5	6.15895191872	3.39819623875	5.97342841615	6.40281194381	9.86549227202	5.8829087711	7.02022541939	7.51438197307	9.73329819811	9.30017246736	7.84246207808	7.66968712904	3.25060804817	8.22947697608	4.00004774065	9.00279827036	6.65352069582	7.71056125096	6.59503637879	6.96785876081	6.71752413776	10.1275430666	5.50195110964	2.72876610427	7.43609770667	2.36108362356	3.42359610388	3.14601521979	2.50819055927	3.65101310126	4.20121445023	7.43748090778	14.2005259404	14.4403115114	21.3325295494	12.2328468008	11.1068528321	14.9299605099	14.0779999062	12.1680554094	9.80478784637	11.2010399113	14.0328696093	11.7820504216	20.3255339983	14.5034965428	9.31108306155	22.0033804105	13.2849147971
NMNAT3	0.592593216366	2.37730385802	1.38508119308	1.01921167133	1.36605399939	1.72737424637	0.741530351641	1.42895077821	1.57711622756	1.89959815678	1.5376192338	0.731935043227	2.32025705122	1.14211061139	3.0525344358	1.7218248883	1.05291443706	1.02625610264	1.56392293556	0.909819541673	1.73698306116	1.18973421728	1.02628206617	2.54423726788	1.13933808442	1.92439434713	1.83659492898	2.93821015727	2.3774597765	2.30659643964	2.3219710784	1.68143369582	0.322440710553	1.03501409267	1.64077496673	1.12271937378	1.83013789946	4.29790882503	1.26716918792	1.54093653221	2.53576256547	1.63463300042	1.79960621202	1.78320232754	0.786747941726	1.4014349942	0.970655537119	1.17184850193	3.02364123712
RDH12	8.9313993741	0.0429901885076	1.8993269216	6.35456807617	9.01129838001	7.36300926432	15.7780775447	0.300632858259	2.41827965844	2.43466641942	11.5830501534	11.1747587675	0.180415863097	4.13312184751	1.75507531454	8.87051149139	7.17825835434	5.53461943641	5.29548745285	10.9885284193	9.28837219452	4.26625244037	8.66113640577	0.0471737272541	20.3883532919	0.0959395940229	3.8579107238	0.544838834473	1.8849363111	0.330993827534	0.184444437601	0.237072029808	0.277220584698	0.374027570335	0.328409339505	0.284629595714	0.0655435831632	0.0225441408745	0.453307984382	0.112855941695	0.243447347334	0.149647667775	0.356471188019	0.305204499833	1.17099259444	0.101317519869	0.281494916958	0.0617442253694	0.216801326668
ACP2	20.1735843685	6.61582829298	50.7250587665	4.74295512726	5.14751406916	5.20104930711	12.3062082681	26.0221727324	13.6677512038	17.8533722367	24.8926836534	20.3120135477	8.04562825607	25.1130339755	12.7444221606	17.7812223627	16.126963729	16.3107747496	11.6978999906	4.20287770915	15.6968954372	17.1746814705	5.43078300913	8.29811453199	19.5660036051	5.96565309269	10.2854709186	7.44588828333	9.6253532012	8.53930088712	8.08235102043	24.5551006672	21.9196407828	14.3023619639	20.3339287679	22.8105767162	18.0127913712	16.594312439	15.4803895998	12.4803814092	14.6001008184	12.7232068416	19.2909847106	12.6329710693	16.1180192618	13.0981608564	26.4853636864	8.0292091426	18.9543813636
ACACA	1.90587449568	2.90097278373	2.04950902019	7.73962082173	1.0796322768	14.4498673486	2.88877665137	2.65779673085	2.39708981186	3.01350571668	3.10586248968	4.09060638771	4.4917348322	3.00994831552	4.27621638369	3.7457368584	3.31237777443	2.68374491418	5.03144645372	5.58231209764	5.7476075201	2.33017555862	6.69891047168	4.1235832252	2.87697471265	4.35323027949	2.93016576437	6.85717054	2.91440071651	4.24848771585	3.66134686428	2.22802185784	4.34223530185	3.75299632121	9.1276717666	7.67092514856	5.41683250045	9.28719124197	17.0929215849	5.1795949334	5.78500368096	4.87257483287	7.91246555978	2.06972721721	8.99303824413	12.041158375	4.88324608536	7.64810264608	5.40574419037
POLR1D	10.0876873402	19.833595875	11.6997770539	19.1123964244	17.5429553385	15.3709501468	11.1591424012	11.1924644201	21.084048426	12.8162033779	9.31635494328	13.1312213828	14.524179366	11.5292733212	13.2170854652	11.2353348375	10.3787440634	13.3725344899	15.5604196769	21.9907277391	8.58843085466	14.8443708227	21.0191008406	10.4589586561	10.2706390342	15.6535759777	14.4556237478	12.2351018885	17.5939835261	13.8433909746	11.7494499955	14.1072227601	17.793344301	10.215166229	15.9271551784	14.0623293269	13.8221531797	29.2374980546	16.1350259949	14.5752473834	15.8340081716	13.566520798	13.1781711316	16.0899106236	6.34776587459	15.2825530078	8.67590539806	13.1567728276	14.3931849935
PDE6A	0.0556433750489	0.0546378336474	0.0568212961579	0.214073187645	0.0222298042236	0.967075080035	0.0363278027258	0.0774984760736	0.00245485766279	0.0771007061312	0.0340771536194	0.0187169446709	0.0681694521043	0.0351759286415	0.0236041339973	0.0343436144274	0.0393237767871	0.0589280997576	0.16451679368	0.639005310562	0.00553702559977	0.0272317264551	0.769734972219	0.0281038354882	0.0191659160249	0.0711277044111	0.0305273533374	0.0214715036086	0.0281013002428	0.182555946273	0.27895660312	0.0418477337401	0.212050449992	0.0174300714998	0.175492545475	0.281358285309	0.0145778121851	0.030442951123	0.282223895363	0.0167338295386	0.0950319385945	0.105902809775	0.13710800111	0.0992291529447	0.0177173589731	0.0153961995071	0.109147846791	0.0137327817234	0.190254424343
SPTLC2	4.09085534757	2.48144088852	7.55748719302	13.6855284853	4.30879641233	17.3760125221	8.72564909157	8.10638092854	6.99003871364	7.81194395125	10.0843146182	17.2150680022	4.3248438186	8.14943639292	7.58183330006	13.038811336	9.83000294584	10.4611683629	9.45083872332	11.59161009	17.854403392	7.55798139592	10.9818635332	3.55711728375	8.39355182712	3.33747646013	6.32275451577	4.51770266953	3.39574538485	3.7737527178	4.34788736404	4.11675650348	9.74957690953	7.86466704429	18.5894365144	14.6998361995	13.3291919699	22.438237905	11.2800552567	10.4498125825	6.79660291437	10.7692397464	15.6059756503	10.1179193804	15.0984477273	16.1391920838	7.57454099745	11.7976108904	9.50522109694
BUD23	6.40418360754	3.89052856583	3.02313757901	3.17839697089	6.76848568117	3.23393649898	6.86085888417	4.00717569089	6.96123035655	5.74532417603	4.81006392041	5.9679439881	3.7801987147	6.00488663566	4.32521743553	6.88790210521	6.62104648341	7.24315970329	3.7715618663	3.07568648265	5.06494258885	6.90249002836	3.04195462176	4.95442011104	6.10632904249	3.453698864	3.27467586127	3.09393616383	3.67056100021	3.54875143195	3.76567187549	4.73029261356	9.96043500186	12.8764772884	10.9086139519	6.01405105733	7.52081594155	6.97522359304	11.1621770421	16.5656005056	6.12261497824	7.08900168877	9.11146459307	11.0408883973	8.07766947784	17.5560739536	6.66320671113	9.49103567638	8.07706322718
GSTM5	2.26138644892	3.74425125791	0.306857548291	0.841339256636	1.65025888886	1.17181957091	1.14981654223	1.00013165289	3.61451968503	2.30721693986	0.975858929067	0.68319805158	2.72634650474	1.08925974201	9.23260141535	1.80698549395	2.30899222477	1.02882395389	1.00515724068	0.337034748832	1.83674456298	2.66410188459	0.666031052364	11.4459090136	1.12658590983	4.60219207847	2.94500953731	7.90694235464	2.20482518963	9.11005804062	5.43170801584	2.10548454745	0.36608942647	1.44401223631	0.0994319192195	0.31474246759	1.05549476591	0.117039821334	0.28802287239	0.100229639709	0.866658906663	1.00478398538	0.312423608991	1.51288340407	0.0776830743967	0.0793960009354	0.29162666144	0.067738949928	0.0364056871276
PLA2G2C	0.00543933907227	0.557185319402	0.017621125071	0.107341997718	0.00999599747226	0.291167955452	0.0	0.0	0.303563470688	0.0173348009692	0.0170259479879	0.0	0.707120892364	0.0	0.3416377221	0.0875113061785	0.0952139121208	0.0139463106732	0.128900511688	0.00865479695218	0.0746944417628	0.0340144282165	0.161083963479	0.358058316401	0.0574551313219	0.613565689182	0.0211186569946	0.147842418959	0.304058859159	0.410446434693	0.55340042418	0.0282262837188	0.0440086043763	0.106877981287	0.00710928941208	0.0361478244055	0.0046822523327	0.00805245541244	0.00437609038731	0.00537474426184	0.352793021508	0.019437119206	0.0	0.0101409141778	0.0132781702835	0.0377626614516	0.102250263285	0.00882167343665	0.118001426696
LPCAT1	2.5275839757	2.92549282535	2.42740223573	1.64597106179	1.3249668482	1.81477600031	2.75841526095	3.62189825367	8.52676702043	4.15233526531	5.10154452013	7.59113621956	4.66494070453	5.63198238933	5.92938463039	7.11086634498	6.71439677666	4.79143392425	2.30257451712	0.883468985218	6.13895757968	10.4371581165	1.3403768705	5.35040796944	5.50749547429	3.07457787354	2.57136234242	5.92383831548	4.1050943779	4.08510058103	3.90520509754	2.38913570744	4.07513532216	6.86440155624	6.9429469284	9.26609734954	12.9024733626	11.9289749031	18.6171486384	17.6412895284	6.98247136493	8.47196352449	12.6978177017	8.91481925054	11.8615772162	1.8458725025	9.28648311781	5.92047445191	13.464943557
CYP26A1	0.0301799129548	0.0	0.0048884985266	0.0115273924958	0.066554777248	0.0041961856858	0.0	0.0224831450157	0.00612475422934	0.00641208766221	0.0	0.00466978952675	0.0	0.00975136499465	0.0036807001512	0.045699040104	0.00754699774501	0.0541663068981	0.0124382318318	0.0	0.0138146180425	0.0377454859549	0.0	0.00467451637831	0.0318787050975	0.0253514674201	0.00585879296503	0.00669629875749	0.0219098188615	0.0	0.0116972030952	0.0	0.0732538916048	0.00395338248412	0.0907247710404	0.0651834548941	0.0311751040241	0.308282782396	0.0339927397986	0.0	0.126821042659	0.0	0.22309435051	0.033759826674	0.00982310578624	0.0384127925118	0.726183296507	0.416046385346	0.0
NADSYN1	3.51984002771	1.00091789987	5.79161458755	3.29610512361	2.22373358119	3.61793514622	2.62529970904	4.88360950897	3.07576774133	3.84462357436	3.77382236212	3.85474399414	0.928203038104	3.99886191838	2.17664245149	3.44805200736	2.87559965361	2.6245648068	2.4537450527	2.73272220269	4.35740388387	3.54273101364	3.59582524954	1.01570287906	3.34104432601	0.878262073208	1.34904625174	1.5131329389	1.40377932538	1.35709393183	1.12331845497	3.27415865948	3.02989350492	2.08358984875	3.84862953859	2.61331455593	3.84936017066	5.92115074509	2.65431637319	3.30582762366	2.07979878156	3.87270527002	2.78864234302	3.32431987089	3.01403062142	3.08232528627	2.58433396079	2.81045833485	3.87212452296
PCCB	4.31087119904	3.10247871671	6.8303020441	2.95956670612	4.37689852145	3.52507899019	3.6538372471	5.67596607675	5.55846654409	4.90080661427	7.0413122637	7.84219107796	3.11606377536	5.54072248278	3.96779867239	5.55613140303	3.98147617468	4.71124409202	3.41590969237	3.44477695122	3.88657368007	4.8553564084	2.93887696691	4.04126711682	4.08810956634	3.32965684569	4.0872283855	4.95156975919	2.89442786226	4.02807604714	3.36932872374	5.63996275411	6.15992307339	3.97940174547	6.69119957727	5.59910939055	3.9343240657	7.12582220624	4.20208908544	9.0982945859	1.8363033384	5.13628971744	1.8808919217	2.71749572418	4.06208117044	10.0766752507	5.65468120263	1.25151577192	5.5737618266
APIP	2.25203109882	3.3129936133	1.49995658782	1.88297303341	4.89220635816	1.79693612647	2.84327281674	2.1734936955	4.05529192772	3.61352917865	2.47773960226	2.79808678536	3.10611413993	1.59105295707	2.32636525464	3.48323529539	2.16437770443	3.5765218342	2.40001241596	2.0804626973	2.30787210918	4.59900562781	1.2838347699	2.16056024384	2.67170666821	3.17036457516	2.61005549066	2.64382472068	3.28203092853	2.8589125104	3.01262704038	1.58726172328	3.33140270021	5.81638638682	4.89620638151	2.33427437717	17.4414066084	4.97104008849	2.19581507046	2.29835625825	3.34382057281	2.54036264725	7.42504704654	17.3552920119	3.10431861535	3.72394772422	3.0097391501	1.3219534675	5.35498909335
GMPR2	8.62449050978	6.22099072424	13.4269971641	7.54209000333	10.3157101145	6.99270366334	7.60996774266	9.40985833005	13.0619873944	9.9000731017	13.3591387961	12.6165756299	5.9933806786	10.8280871426	10.1095970927	11.5388946341	9.29845687993	10.3930857318	6.87534882633	5.88121985198	11.166613839	13.1287095862	7.17021985445	8.35086426809	9.86477771357	6.10326429593	6.1565033447	8.62758490485	8.2253649356	7.11023193055	6.52781699832	9.5306719031	8.71905562864	6.46219900854	12.0001953748	16.8793135	7.38164798249	13.6141093888	7.89021119059	10.879031673	7.33835148368	10.1526748448	7.88721882987	7.18510514766	7.6354245653	7.53292129644	8.43979853119	4.29614284597	9.31492402313
CYP2S1	220.622749632	0.936424517697	279.572257799	14.3283964573	63.2035720759	18.7543277645	153.336950313	161.144319876	51.1501625066	84.1705153829	121.163535644	206.180001239	1.47898320618	223.347747484	49.7851963499	226.787894558	184.151240615	197.991060774	15.1711545903	8.10421454565	179.171000752	43.7242763694	8.40824200254	0.589737246525	173.811817901	1.17597137927	35.5335181764	1.48187180938	63.1493611943	6.75269824889	0.659235481609	222.436328565	13.3238933635	12.7674115921	110.256989924	53.5671358574	25.0812715122	92.030069967	73.7134336684	64.0698390768	27.5348509603	38.1744412527	100.086045842	15.3201091067	221.471148338	87.7292191171	9.24992502976	2.48522870322	27.5898133935
FLAD1	7.39161111498	3.60021626289	6.43105517489	4.85036192415	7.62034259453	4.5180067125	5.41779749306	6.12834479107	9.28481652592	7.77631954034	8.2501880821	8.98190501258	3.59878586701	8.90559967745	5.71856800809	8.3555333522	7.52306668274	8.31433653499	5.86367154521	4.86496925568	7.11015257435	10.7239104931	5.16202672113	4.31401916399	7.87368321912	3.01024728106	4.21985868178	4.11249381015	3.59037112093	3.54386086384	4.5974402983	6.70941830799	15.817737056	9.45452355567	10.2501589692	11.0309214527	8.67967953435	10.0869015603	16.5402802002	10.2588849701	7.3639703002	8.317998851	11.1248457896	14.6419535107	11.8404231766	10.1641036201	10.0156732184	10.3374120934	9.47745385059
ANPEP	1651.6788511	1.50306922505	4105.4813171	0.851034422134	25.684460013	1.31085705099	4.65449195552	2627.88660764	2.2870242202	1158.371862	1623.95754112	3.11136255493	0.624994257053	1472.91119124	214.987747803	14.0216072763	19.1142661599	8.6494268655	24.7631789753	0.158217008705	2.41908681256	15.3794962775	0.399904470478	0.616057306116	11.0187229097	4.23601852855	5.52647635844	1.50761990675	457.22086861	62.5517318339	0.770790691991	2525.82166821	5.38329463219	0.781527959078	93.8170335113	36.6904072572	25.738893792	24.0790354028	168.248978267	4.11942645114	1.48365439828	3.56643005282	63.7854365824	5.3177883854	280.956644095	2.29258867164	4.09382541156	1.07213124193	2.19211996511
DEGS1	11.7762188349	31.9129367927	23.7310382455	22.7987409024	24.0533110865	26.4594818081	12.0315323367	17.6787141586	25.6431063957	17.5640109206	19.2455900246	26.9349969165	30.0061001755	15.3029198341	21.6997514105	23.7478196328	15.3217437766	17.6572991752	13.7209374717	24.7528500515	16.2922189792	29.7777695629	20.1864408968	33.8892586558	15.727799631	28.9266622531	18.9216323051	32.8274184951	29.086001508	24.5421884911	28.460936925	11.4496730653	53.0834819051	20.2660540749	17.9087890577	19.1681025356	33.1436517325	20.9710528545	17.772157401	7.37228559762	31.2241847876	28.9613269381	20.8972906866	22.4339037276	17.5978186566	32.3526659557	12.979335369	6.64589800481	40.4159050498
HNMT	3.64738335402	9.01743351385	4.43251138944	1.57274417409	12.6016908722	3.14398771362	3.14341284173	6.78595775327	8.28616402821	5.50545405952	4.26213606045	5.26722016919	11.9301378691	3.82067337912	8.28478240946	7.14641320102	4.81040177547	5.49792245233	3.70752412258	1.45838423983	4.55805712073	8.38280577067	1.94762534697	7.3815724523	4.31286170112	9.3671494261	6.65593373301	8.16392582402	9.23891177916	9.09855636974	9.32695033143	4.38440360594	9.6078697993	10.343767585	7.70291358319	7.51676945463	7.75025584047	5.66206810797	7.38003904726	4.45011195357	18.806326594	5.6104145222	9.17785890937	5.64327161567	2.98633569134	13.6975307177	3.59485352683	4.33104842889	9.42543528912
GUCY2D	0.0133209952428	0.0214890136048	0.00719238496092	0.26005493117	0.0	0.271646935525	0.0666759052505	0.00992374856238	0.0225281801604	0.0141510330684	0.0	0.0377883067348	0.0	0.100429404628	0.00812305013567	0.00840455118744	0.0277595016067	0.0398470950745	0.068625788993	0.162500239607	0.040650539428	0.0333206685915	0.232651617779	0.0103163336706	0.0351770463675	0.0133211741819	0.0430998333962	0.00246304454298	0.009670690345	0.0364198326952	0.0903522078686	0.0	0.0958022291966	0.0290828038188	0.029017866932	0.918461191134	0.0535121175014	0.0131470286882	0.753768570926	0.00877520127502	0.00405630799377	0.0357012730366	0.180529715517	0.604323181179	0.00722630455364	0.0128446016365	0.550906195763	0.0	0.024082221859
ACY1	21.7287803032	0.149758036974	25.7136629677	0.549262999353	3.95400884853	0.406211212428	2.48733940196	14.7512318255	1.6346474956	10.1403818819	11.1704886512	1.69838752461	0.339222493934	13.374515085	1.40525882448	1.64862243354	1.72746068689	1.88320195882	0.995899121118	0.278049513286	2.23720274679	1.55036624819	0.352469792624	0.211456052912	1.55742758712	0.193317204139	0.530055789713	0.257476254508	2.76718144269	0.725602803725	0.238110189034	25.0791175278	1.02356734832	1.70608491882	3.15830993694	5.7657127905	2.29868229726	2.76483814276	3.88377289195	1.54865606916	1.93556892128	0.731776474216	4.03675135291	1.23190652358	2.51506195503	0.922527833091	4.11303992608	3.43192636536	1.42162084107
PTDSS2	2.23906615715	3.07942404349	2.78546374152	1.94471052555	1.85515771049	2.39098426988	2.54109404535	1.91507405596	3.2218872361	2.36611384261	3.39867222177	4.1206748355	3.42406704028	3.82115683819	4.12115345593	3.50208422635	3.48204870865	3.44604598903	2.58214681446	1.4381489068	3.85518464387	3.82434571558	2.62945633154	4.49755920767	3.82042787453	2.78727864122	3.03925388229	3.44441045344	3.22757115031	3.08328766494	3.32399954222	2.80199774279	4.21436560753	4.7051628193	4.83273514905	3.37871580028	3.89525096581	3.36469735194	5.10668486972	6.46924547195	3.43673398757	5.39265273081	5.10862340874	5.27412473416	2.82009106319	3.76903854596	4.70738155236	2.59860263876	3.76006488685
AOC2	0.324075699095	0.157925783085	0.092956906119	0.279370428095	0.0620376357989	0.253457827754	0.050690752204	0.191129579638	0.2123770631	0.150617694834	0.14793414951	0.193266366398	0.367515494449	0.185426407599	0.267609204068	0.185298685947	0.211043256475	0.216385644525	0.111302747472	0.0859421011616	0.185428881395	0.23643420092	0.097409294457	0.120260158659	0.249606541531	0.23495803796	0.222814946003	0.18350933298	0.200960124043	0.454089656578	0.425228771911	0.163500686472	0.245815467651	0.0751752715949	0.630944752877	0.297253613998	0.273156644743	0.0349828727233	0.450841071163	0.220156159952	0.228203582578	0.211105256864	0.19131649007	0.667132462475	0.131852180941	0.953082010476	0.164993518558	0.114973929032	0.247166800939
MAT1A	0.0194460057023	0.00392121115462	0.00787458949651	0.102128323977	0.0178681840995	0.104770455177	0.0	0.0651901531577	0.00986599976672	0.0154932719773	0.038043073485	0.0639394162735	0.0529262151084	0.0549776144576	0.0918998011735	0.0506095196165	0.103334556658	0.0311618784555	0.0350630047465	0.108295199153	0.111265704125	0.0790425254934	0.125513633471	0.161892817096	0.0128378741937	0.0437541005648	0.00943757869489	0.102473332856	0.0176466074949	0.0119622865113	0.0329740668283	0.0	1.95356063304	0.0	1.13102051318	0.8319240558	0.0753271619183	0.00719701841469	1.79524305113	0.00960753743932	0.0444105265443	0.0521167635295	0.185674152676	0.249249379771	0.0158234527895	2.98696511812	2.12629191585	0.0039422600263	3.26943898713
CYP1B1	2.02536422294	23.3182834559	1.53161682271	13.0357417729	2.97106840998	3.91094553318	10.906510647	3.18433411081	7.90582542663	5.27593055303	5.16792443844	1.47693935202	27.6314258759	2.14924365095	17.7163714454	4.29087694811	4.29274336053	1.15102051153	2.3818572812	3.33656381856	6.30806608178	14.4262870743	0.765581847933	7.04335359165	2.59150443132	17.4356671325	10.831316362	5.71164220817	20.2710576749	23.6998276363	7.52046524214	0.763627202544	6.42360000113	1.59811312664	1.82651404911	4.5221219846	11.510939759	0.377556256193	2.06862027534	0.182741304902	15.5264192737	6.2142351113	3.20824069218	28.0754480275	0.196602585811	0.76794229538	6.16613066219	2.51559978	1.03132295307
ALDH1A1	155.286116076	27.1305145158	448.908276787	9.46372624136	277.191886957	9.37627896955	221.63907182	156.81217905	162.125404643	118.126274214	180.299972444	301.28138622	17.5769170073	165.21948893	92.6382023772	174.413995642	104.417272729	179.435127549	41.0017209594	5.37006911432	153.419901431	197.410868247	7.30582484951	19.8564136252	162.999410973	18.3723913645	185.368919112	20.648837531	53.473271563	31.8338739517	24.2579874155	123.543124846	125.314544728	12.8547013687	107.718640611	3.44695642779	17.6968594774	5.97509150091	24.7816908067	13.3519815764	17.8024794288	95.4916671238	247.263630786	74.1207639619	374.960387933	76.9075414663	17.6205760021	0.561657895639	64.5341839883
CPS1	29.1739659443	0.286780803929	65.2633182394	0.741346875954	2.11803165207	1.21319426273	0.0214932542777	77.965088715	0.148145864938	32.9149994097	42.5115391708	0.0531544024262	0.41468924248	16.9851635823	7.64601667947	0.414514009637	0.63784126365	0.132118726351	0.992826715213	0.573931374295	0.56215601394	0.859284444718	0.266073520208	0.275352467829	0.154216746108	0.567856502792	0.566851121726	0.57737688356	3.87428868261	1.23552643456	0.414412955388	40.8881809123	3.50667897247	0.0517497918584	3.26305969219	0.674896391142	101.377384687	0.442447112537	5.03418583231	12.6851231085	0.156908122318	52.1839304806	9.35555970687	0.0976698981455	13.5866288073	2.71584367945	0.0365936631007	0.157392202524	0.0745248382309
OPLAH	11.1936661268	1.85262927663	16.3518430785	6.83231586987	0.877791609471	8.168705639	5.07265882223	15.4402100423	3.02606819888	7.96861414794	9.32175974175	14.3027814359	2.73969554176	12.0715260752	5.92668571139	6.58411644888	7.25498013095	5.28744710258	5.2338432253	5.25401682725	6.12195806102	4.3843282757	9.13069246174	2.5121948484	6.26285541734	2.25786962665	5.83770727903	2.17952353696	2.58111971743	2.87867619484	1.89958894961	12.9178305241	10.4287791313	5.87064575572	16.1177286206	6.07946732042	18.6241567999	14.7941970521	14.6027674104	50.4443430701	3.74495184048	9.84040275311	14.7375539089	3.05873357457	10.4501833835	3.86157676835	15.5688679884	3.9575489486	14.4676777577
RPE65	0.0137463143757	0.0166313438627	0.00556652016133	0.048129440035	0.113678619529	0.119454634657	0.0	0.0102405987719	0.0836908945728	0.0511099891665	0.193626125738	0.127619443434	0.0308110014932	0.0111038531663	0.0209560169528	0.104074748804	0.00859374609126	0.202659664714	0.155797193504	0.0	0.0629226740572	0.0429806836237	0.0	0.0372600148408	0.0	0.0371155473757	0.0133427836721	0.0266877010251	0.0	0.0281869969519	0.0	0.0	0.0185364466453	0.0180068241269	0.00449165449828	0.0228382231589	0.0	0.0	0.0221185380802	0.0135830701728	0.0251149184595	0.0	0.135486367247	0.0128140746967	0.0727060373865	0.0	0.0	0.0	0.0
NPR1	3.37049846986	5.32149815219	0.859578416117	2.27117818943	0.876391036428	1.17406977358	1.48065022453	2.42811494907	2.87431300419	2.19020919567	2.1493157891	1.56734302969	13.6810137175	1.1701326137	10.0775613182	3.93974046289	3.78834245792	1.10781318775	1.46668706043	0.405074943979	3.6436793726	2.7310560389	0.833161656521	16.8750172065	1.20252108403	6.14442953397	3.49778020299	15.3188668884	3.73020994257	11.5550236167	11.3749373175	1.40171924294	1.07339475467	1.05681665686	0.620957991952	1.70078114911	3.01865734419	0.281335377046	1.70776511886	0.581061099018	1.36262112066	3.70937392393	1.9260701888	1.79490532407	1.32754277738	0.661747303819	0.954887610993	0.476853503401	0.491030871845
AMT	2.57619071925	2.78535810633	3.36378430341	0.79871022062	2.89119049888	1.05816744423	2.11630093183	2.54914795345	2.73779871185	4.02359695777	3.38559165262	3.6636377606	2.96962776599	3.91412650004	3.74148294782	3.42819450124	1.99659043698	3.19171150362	1.31704539864	0.500653722399	3.35765790807	3.13837205686	0.445004648224	3.40234689969	2.4927036584	2.03895451665	2.06153467523	2.68348189936	2.73541374377	3.37435618936	2.7667975879	3.34724984161	0.933446846196	0.994362806122	3.73467136669	4.85187060022	1.65898123541	0.861748672798	7.12915495666	1.88102143884	2.78813589406	1.34222662311	2.76204599531	2.40881285548	1.40498626443	1.56097534573	0.746751988596	0.641073194235	0.661271095291
CAD	2.22798996822	2.73854370006	2.03904369842	7.21907312156	0.829845823874	10.1447706593	2.57472546967	5.09043603926	2.92428725097	5.11377314682	4.05368778082	4.24663850608	4.14128207402	4.87261652552	6.02673350048	4.93269915061	4.97756671459	4.0659258277	4.0469061807	3.20275786383	5.49897251954	4.21972124115	5.20162637402	3.38821291109	4.53918391241	2.72985688274	2.77456073056	4.50628943519	2.86689693638	4.15272580098	4.107132173	3.72125332628	11.1098507705	6.42160187308	46.9986631053	20.5286529293	17.5781415066	13.6710834259	51.6767785457	15.2739140369	5.18943488653	6.89597232748	22.4187447487	9.6994496718	5.24817446932	26.7889891166	6.39180373966	11.2686099832	14.7607549609
ACADS	61.8852791836	7.50238163045	104.789300583	4.07973342532	20.9403916292	5.40663946722	17.6155660148	66.7946728828	15.109398608	40.8913552837	57.4450984293	29.1408974594	6.85468320875	56.9333297911	17.8668246501	22.2088360774	20.176545062	22.3461030175	5.79345406977	4.50573697341	21.5983623253	16.2677342731	6.09591244666	8.88752665171	22.8450650017	6.43046481307	12.0400230964	11.2509047059	11.9707174737	8.77371374381	5.86184483117	85.9889856276	13.4379087934	3.76266462458	12.254481907	10.264780844	9.03897496206	27.8557635222	10.688002529	29.6413573703	3.19952015878	7.74060884457	6.18466741691	5.79094070183	14.4152222597	21.0743435738	6.49482242601	3.7466060185	20.3457487281
TDO2	0.511178008938	0.104451411113	0.930118567306	0.0303718178171	0.469701742926	0.0473824614673	0.119401887062	0.741315077512	1.08234553102	0.973833377495	0.1600063919	0.068549387597	0.0240062921425	0.41291399265	0.157934480348	0.216085098349	0.345137511617	0.445619597761	0.0948037115419	0.0976032230755	0.0935950869809	2.16516826759	0.00776325274073	0.0184742854739	0.5489508173	0.0184026555187	0.0860031629928	0.00756132215321	0.113804527211	0.0307465304897	0.0231144199461	0.725057300892	1.14884417136	0.0200883500542	0.628029548599	0.934202203968	0.604305860146	0.257296142755	0.49076556828	0.121225804848	1.02421776843	1.99714922857	0.491231382578	0.622641342311	0.440908908917	0.226732595756	0.557337747785	0.099485148536	0.443581350959
TPH2	0.0	0.00417643791616	0.0	0.00164811711635	0.0	0.0	0.0	0.00192870275615	0.002627041358	0.0	0.00405192498657	0.00400595020161	0.0132637921608	0.0	0.00789366492233	0.0	0.0	0.0	0.0	0.00411942853923	0.0	0.0	0.0	0.00401000510213	0.0	0.0139806001805	0.00753889422373	0.00718047333932	0.0206747235739	0.048840104691	0.0526804617967	0.0	0.0384024666754	0.00169569241489	0.00338381245216	0.0645198756437	0.0	0.00191636585007	0.00416578037159	0.00255822002822	0.0118252881331	0.00925149648453	0.00318966858958	0.00241338829257	0.0	0.0	0.0048668114925	0.0	0.140413012427
ALDOA	179.307769201	138.512740467	170.919635157	171.811157083	80.9944922011	133.967155507	192.568134383	158.578093578	183.148912934	159.007352101	160.442201497	199.889942246	131.236581919	201.0917012	155.007968896	197.454719842	190.573882573	165.030087277	233.390735471	187.423258429	196.857620079	129.284555158	330.060934436	234.646688766	180.548520182	133.194266032	87.3701218162	263.891657132	156.678385897	111.300239876	143.89834992	248.155024122	137.320771341	106.873617928	154.632925792	129.59820316	147.202838909	315.155559049	126.841862491	299.71272818	103.545037285	84.5963574561	124.705011499	80.4728264358	293.323417877	156.57728465	221.982601788	108.883357474	171.830664711
GALT	9.84667494662	3.92348006509	15.049498398	2.40212340453	3.38869077549	2.32612082855	2.71998961786	8.59394673929	4.64672470293	5.29281389319	6.00759435052	3.9680177528	3.94406587333	6.56956562454	5.29948995085	3.18201991089	3.22168952343	4.29473899819	2.91067607816	2.20213227103	3.74516269992	5.7782540564	2.03076967814	5.2046258404	3.90196218432	3.7246087649	2.98305223111	3.58333578997	4.68976913495	4.42042723607	4.55948323853	10.7376660351	2.56885623421	3.32994474149	4.02478538641	4.4059969631	3.36032298555	6.85166931459	4.30317739322	2.33288536733	5.83062749588	4.45467060631	3.03408991663	4.8873177475	3.58386664049	1.78037195835	5.5298080819	2.17857500977	4.77409419722
NPR2	0.756545216671	6.19202359419	0.473636693468	1.01936150252	0.716484132403	2.15541284794	0.68533284931	1.33121160103	1.94979213501	1.38056477852	1.72159425898	1.39683855891	6.75018877325	1.15474327081	7.43798172112	2.56085478691	2.79137769222	1.4518452205	1.19555061463	0.280634870177	2.93188728873	2.13620113878	0.733081378599	6.91577826372	1.1398637224	6.07657854292	3.13557142398	8.2720825229	4.58928677961	8.15815559954	7.85227644861	1.18821578166	2.63493310975	1.96989531108	1.39526012694	3.18859117347	3.51991256876	1.39484361808	2.79311639866	0.559524088542	6.08435704091	3.9847075029	1.62399603587	2.33204555532	1.27276444032	1.43123092346	0.904491984011	2.31471352928	1.96346436021
BDH1	4.40108299562	1.6955430616	7.31053767942	7.78486275407	2.49945781956	6.25195202634	3.35949799244	7.0646985267	2.72222678553	5.66014409791	5.75439679804	5.11044877913	1.16595285675	5.77140860509	2.22765633272	2.88727778888	2.01310906626	3.95403002988	5.54455815018	6.75536245241	3.03625720981	3.15835871413	7.68680477519	0.737771421478	3.24335918406	0.94951294998	2.09773329997	1.25339077757	1.60610847886	1.14945051954	0.514938756403	7.47663898089	3.00451516033	5.06384138399	3.4459624387	3.24886504218	2.18906650271	8.74743338233	4.13936281528	8.54204319506	2.29971389216	2.79582934043	1.43800962242	1.57609322632	2.24706832163	1.3391533061	4.58927917307	0.810823487436	5.14269321237
GAD2	0.0	0.0	0.0023646838576	0.0	0.0858510407904	0.0	0.0	0.0	0.0177761421578	0.00310168042515	0.0	0.00451777814892	0.00186980826584	0.0141509066231	0.00712177138631	0.0165792904284	0.0	0.0	0.00300833536818	0.00464575526502	0.0334123086119	0.0	0.0	0.0	0.0154204934163	0.0	0.0056680770482	0.0	0.0	0.0119739684317	0.0311201956045	0.0	0.059057770684	0.0	0.0	0.0606361515754	0.00251335745333	0.0	0.0117450733214	0.0	0.00266723377195	0.0	0.00719440548737	0.0	0.0	0.00337839782626	0.0823294356238	0.00236766593376	0.00395882878867
CHAT	0.0	0.246470516763	0.00485257769575	0.0	0.0	0.0	0.0	0.00892717528212	0.0364784961314	0.0254598858144	0.0281320523366	0.00463547577605	0.395215265359	0.0483985583903	0.226526564015	0.00567040527677	0.172305470226	0.0	0.0185202530081	0.0	0.191983509523	0.00749362620294	0.0	0.16240587631	0.0	0.204916499038	0.168656529082	0.0232648295509	0.11744365429	0.216232112889	0.243836285764	0.0	0.0565565932215	0.0	0.00391557055462	0.0149318042196	0.0	0.00443503639783	0.00964084575642	0.0	0.0821016247237	0.00535267360899	0.0	0.00558529307923	0.0146263879743	0.0	0.0	0.0	0.0
CHKA	6.98679385945	4.77332867071	9.97179558671	0.948459305325	3.00161988167	1.32205500276	7.01739395883	9.32755575476	5.43219097034	5.58872731313	6.12641651902	10.8573220784	4.43286060614	6.85468894833	7.56450052029	8.55209149021	6.19607541562	5.00048080759	4.55286766559	0.647879749974	5.39025943115	6.093634368	0.850272075263	3.5582703218	8.22316008164	2.42088718606	6.69186889636	2.55889807938	3.98724117751	4.1366617296	3.67636727252	5.82664659419	5.59672076253	2.1274479818	18.1366683019	5.78857945846	3.23020822923	3.34959298366	11.1788329457	7.94625370861	6.67419079225	8.51104925277	11.2187744332	1.48374888131	9.02861238217	9.6690530043	11.3624842441	4.22863059406	13.3315627199
BHMT	0.198811784641	0.156246725803	0.0619293163728	0.0421873957061	1.13355577132	0.0248074586551	0.535832509373	0.0227859870372	0.57417090714	0.211199845624	0.662202450484	0.745398731313	0.221992308895	0.477664476362	0.41343916822	0.771909901615	0.33781554328	0.633917087557	0.0210096192124	0.0162225179587	0.431688166645	0.312406912682	0.00387096357177	0.0157916029285	0.51154496148	0.116229989224	0.796642672187	0.557058224173	0.0851189302697	0.209059568185	0.0889107099718	0.0617251099681	0.0824895579613	0.0066777225023	0.00666281229924	0.626736916867	0.0658229675757	0.0	0.311696022563	0.0957067987881	0.0232842914107	0.0318787534803	0.364271211173	0.0855364065433	0.269625969848	0.00294925777843	0.137354540471	0.0330706211925	0.0138238386346
SULT1E1	6.78939058464	0.00628006473982	29.9526621962	0.0545216312896	2.03180796537	0.0433023050632	0.837886158862	17.3488143921	1.43789238788	9.65242948305	6.59244853884	1.12040898093	0.0149584661267	4.89306904567	2.10329648276	0.582117308373	0.38940411976	2.46544018061	0.272755740048	0.0123886807067	0.106919387558	1.43145823663	0.372474397123	0.0	2.67288552549	0.0747465884649	0.793530786748	0.00431888018821	3.35754280415	0.408711455802	0.150885796871	6.26258419021	45.9548199615	0.147888077058	7.99356590966	0.0582107055124	1.09247270638	0.109501510645	2.56199199385	0.0769353584008	0.163590338013	0.584277778632	1.23743774383	0.522573983725	2.49621148791	2.91893572189	0.0097575627406	0.0	24.1858046796
PAFAH1B1	11.4317425382	17.7345133639	14.4338696533	14.1781490473	6.11713226192	18.820917709	9.48503790724	14.5134120602	10.0140990212	9.9680246076	14.9240070336	15.6785479859	18.2449775224	12.3776606408	14.4952049842	13.7622431537	12.8638766933	10.4616258043	9.78402610853	12.7562527261	15.1911571036	10.3966608666	12.0714991592	14.5200291341	11.1041214164	16.5511958546	10.8433389633	13.8479656055	16.0662687852	17.1830805183	17.7627505543	11.6720806073	12.8852937337	12.7152007965	14.0802674106	15.9416108864	12.4646200748	14.7702264962	14.3897256585	10.7332578145	13.8266248074	15.5408091071	15.6370097858	12.8108108682	16.177728157	7.10029727573	8.30155716594	13.2886032762	10.7743273876
UGDH	15.7392580924	7.61559308845	15.6851602352	9.67789527696	25.6969887118	15.6713022475	11.8536407871	13.4763115253	12.1996806683	19.0708580732	18.7125649131	27.6920389161	8.35833971391	14.1143836404	13.3918739891	24.2591292569	16.9400900237	13.8553338377	6.13670071454	13.6190344307	15.1540588182	9.97275117408	13.7431542205	5.18270160163	14.287649455	11.1653109193	10.1977295791	7.65305996434	12.5724552963	10.4759465359	6.76374213607	10.8010811254	10.7644284722	8.84767195416	11.1580692771	27.339258659	11.6664920639	17.8677057902	16.2591350224	15.4384101027	10.2457225665	8.96579048929	37.1650074898	7.17263475313	29.8005296584	12.0538695423	12.5412446247	30.1044327638	16.9148882547
PFKFB3	25.8365251624	3.1441159588	5.17421302615	24.968970103	1.76833408157	13.5404672542	3.44023827857	7.42199587183	10.4281511492	12.0091090191	13.9226404697	10.9337451736	6.06578491981	14.8262877516	13.5256120847	7.44010555437	12.2072117096	6.59587977081	21.7981181561	18.9508977463	8.53201497037	10.1557215305	25.7576331445	6.25055759165	6.14510460791	10.3491499825	8.66327882709	9.65295961566	7.57488595221	11.2774832566	5.77181531017	24.3892806787	9.98761399009	3.8007260925	21.2134425305	20.0595726746	21.096552934	13.1379857584	7.81784994765	5.78897514509	15.0779206895	14.0727385024	17.2422531652	5.82735301684	31.0079264942	10.1947657089	10.8777117165	9.47767212989	13.2110385366
PTGIS	3.08682248609	34.4497763505	2.33332880238	13.0655324853	2.94863470731	20.7754198778	0.740338784235	7.76112201602	5.89901548339	4.37563436559	7.94113529845	2.38068364422	24.5823555298	2.17656619182	26.0760538189	9.56127292678	6.56125351329	1.35206469734	13.8947111012	2.69114387941	7.5211148608	3.39414121218	4.64644475706	31.5255618359	1.46046639062	31.6307090473	22.3529533502	48.8545657698	64.4250216072	60.2416803448	33.6736206103	4.26045033864	11.2560321233	7.48266814755	7.03729304311	9.50903541419	32.9185368386	0.34035227701	7.0441438292	1.46153737672	6.94683641465	16.5889227703	10.6485144848	1.86436862736	1.05181006448	0.807356541507	6.98943016482	0.70140289025	1.34716268507
GCAT	4.14369057344	2.48948452287	2.30634899498	6.25809573887	8.05367634366	5.05599689688	5.37717091393	2.88367279201	5.99549396945	4.14827938959	4.91059413943	6.246695773	2.34785354262	5.97803167092	3.90977125415	3.96188306023	3.54994417314	5.38866486976	7.63398843362	6.85098753607	3.86373330552	4.63860448215	8.46838042693	4.02781569989	5.47116761089	2.38393301918	4.79997764325	3.87339508651	5.04463165873	3.71336891117	2.70148684526	2.77265103557	3.20771270976	10.6046629081	4.70823166029	5.96360931303	4.68252828294	11.4293543935	6.13923467544	17.5237099226	2.67932252729	1.53099185449	1.74372693303	3.98189453759	1.8732065131	9.36723098584	4.51979210385	1.02326380492	8.56624318513
IPMK	3.00103582376	0.813940626184	11.2571320618	8.66586751758	1.97274017227	5.44554198797	0.878430318643	10.5748249994	2.02121083921	3.36514473639	3.55696844224	2.76078748698	1.06770228789	2.15007024746	1.99410527794	2.23391408327	1.32391051393	1.61615978728	3.99922109739	8.41924479212	1.21838939469	2.07055746584	3.60260159014	0.53685978384	1.32081693095	1.57249369478	1.46214761722	1.33206011119	2.1425737972	1.53061873746	1.16484917684	5.73244695024	3.38810761571	2.06520627046	5.35410635769	7.67815625816	3.55774373994	6.28958739975	3.83105485839	2.91337254657	2.51169659826	3.60863761757	8.68841123879	1.75049077477	6.75709552065	3.59260135881	3.99005880114	9.38091402426	3.72400756382
CYP3A4	101.905288464	0.0138197413186	404.206401799	0.279950611092	13.2035128866	0.281899246715	0.200105550301	173.357345442	0.0115904295254	50.7936637322	149.03139675	0.0839521410367	0.0841217273677	50.9867302383	9.79324510297	0.399972082617	1.00687185579	0.410015317672	0.13534348537	0.372583360166	0.0784279748277	0.385717768222	0.398986537547	0.0	0.377043583054	0.239874438627	0.0277178170839	0.0253440304454	33.8122146073	2.10328302183	0.0442713627494	127.53852941	0.269548615258	0.00748134526762	0.00373232035674	0.0332103101809	0.00983258082983	0.705988325006	0.289473990491	0.0620773550878	0.0469555423921	0.0306129986348	0.0633272597628	0.106477984586	16.079620435	0.00660836556656	0.0751528041454	0.0092626166807	0.0464623573593
FMO5	9.95242576087	0.394001148207	32.5182791325	0.309055824736	10.6291218427	0.287505314472	3.60000878332	21.7672600441	3.42708341212	9.84671716969	13.7846210514	7.09696607139	0.422215575805	9.04387137242	4.02401736557	10.3235856951	8.09731584386	5.87422752638	0.293335313682	0.257492498966	6.26898412422	3.54941751728	0.466504137297	0.241369348202	4.11515419361	0.345237834594	6.49544585724	0.392309587213	5.68269108207	0.958621590287	0.519777119964	12.3425752033	1.26890740759	0.463226001888	2.16407553555	1.98410402057	0.928691037349	1.34204675575	9.26794827903	1.31478491807	1.86706720499	5.45084232257	1.65408348119	3.01427238725	9.57616938255	0.327685400119	7.03248704945	0.826254498662	0.824854318035
SULT1A1	16.0844376248	0.740597905175	27.085622412	0.487094548176	2.4052553352	0.424147754971	1.31021758662	28.4995266099	2.00436827341	6.44921141141	17.8810217115	2.63738851764	0.696326756321	5.73830779345	0.973696194135	1.50353637799	1.53576194319	1.95151919664	0.59128022933	0.237088394407	1.77887746115	2.64929672554	0.212531933153	0.857668029183	1.75470640989	0.558170505937	2.20072809645	0.619894317461	3.96294592592	1.57722526103	0.971630689431	34.9101625163	1.08338029925	0.855920398482	0.696103092293	1.42847202626	0.958521013679	1.32650848444	1.65561316775	3.07999813435	1.42739789121	1.10988699658	1.22054070259	2.40258506829	2.88698532041	0.510243113431	2.07932358657	0.369021026639	1.43606703163
GMPPA	15.8694508099	2.21748131761	13.6456177882	3.09112295055	8.80598812997	3.18151319586	13.5081139926	12.1356282019	11.5956866363	15.4391283538	16.2577299329	14.8392613954	2.27779474741	17.9942408346	7.20240731219	15.6523927132	15.6767918989	15.5689093748	5.44684427702	3.81222781617	14.3095083999	12.5415554713	5.16922637343	3.58848180554	14.6087350392	2.10182190907	4.66092642123	4.28565130248	4.17738993181	2.69376959502	2.72256735557	16.6180679033	8.77576094443	26.7563977298	9.21628355769	7.98627730747	6.85058924724	9.64440968516	8.88248500196	13.9918617276	4.555665302	6.41216561754	13.0675343177	15.9507106794	11.1881250085	10.1156189239	9.13215623194	6.49168431128	10.8634717593
ACSL4	6.57714536123	11.6927032468	3.95205576754	10.2680322032	10.7662424466	10.8458402595	7.39037188921	5.91640018214	11.4295800197	9.12880974078	7.11194947419	12.1976038038	11.278576197	5.37154738776	8.52273206004	8.5375566491	7.2481248697	8.5931296526	8.3066409421	6.12250724852	6.32336091729	11.5239822332	4.83509176652	7.28092469491	7.20730064479	14.8088430444	7.70322684024	9.38762838961	9.88666658351	9.87176739015	10.3506480614	5.42724335239	12.0177288189	6.96175680053	17.9055482963	8.87844380607	16.2532882994	13.5103293547	17.0893376392	7.56563245578	15.6185625844	20.8524126646	22.0254183804	7.19205173424	19.327835756	14.2693412687	11.6384740366	35.7380773926	11.7804673342
CAT	40.9213650695	30.3089471421	69.7477824724	9.87418922221	58.1917694688	18.3582108244	23.4468633008	84.819556864	43.2254593783	62.7385860828	87.3310520714	38.1775929063	38.9229389045	42.2809979621	50.9203036848	50.1098576591	23.8034699023	37.6878107727	23.4698694753	18.0369123205	42.6271977166	37.9808499794	13.5771520224	32.9073886161	25.0516903859	36.5483348725	28.6390473468	38.3876420081	28.0774976774	30.1745549969	36.6440696293	77.3110124304	29.7045588302	21.5857140471	20.4166833355	41.4511703287	83.9186669755	50.9081860916	11.9356838953	55.1213730619	26.0035641141	17.1032362991	74.168160083	25.895437898	32.1293979702	23.2809421637	15.8955157478	6.58893345608	42.505373412
DLAT	7.37089555305	7.26907808997	8.57101225834	10.4033440696	6.75577140693	13.0441493843	7.93633275578	9.06792196656	9.4913633918	8.63489339697	9.3682820596	10.6150860028	8.71060185721	7.30675370289	6.3378959506	9.69221680676	5.46000838391	6.48365744169	10.0584486997	11.2732429775	7.37684017921	7.77431687219	10.8388871021	5.26259008439	6.57968290726	8.00746230755	6.64631369989	7.2730121168	6.31615586921	7.60502798281	7.45869939895	8.68405875725	13.7349083954	9.7502703469	17.1152676983	14.2572489143	6.70935647643	19.1192794185	12.2694360219	14.6327707355	10.3969446002	10.8542248929	16.1127043057	6.68410093197	13.5093751753	14.2926410324	11.917807552	12.3487888382	21.1410602529
CHPT1	12.695295997	7.76000111541	27.5569449482	3.22965128942	23.6818465937	4.13555765184	11.6499967782	15.9058979123	10.7173201913	15.0733485681	17.834952751	13.5388149519	6.44818515831	12.5597451199	10.0754323613	15.1392227609	11.2634039064	12.7052957558	8.65669446301	4.90146060611	11.2011058326	12.0961130661	5.38388042637	5.54179332276	11.677248259	6.02892736327	9.68930771556	5.80733721478	8.63730309645	7.1705579461	4.73634637841	18.9674295579	22.8403508365	4.78275524707	13.3360394042	6.32165934988	10.5064704479	13.0507032732	8.46854685226	8.90723853071	3.28623102781	5.32239409426	8.8014659984	6.97972233559	14.5436480274	13.0957773508	9.13261067423	0.392505695956	15.8723662052
POLR1E	4.46331117146	9.3312961943	2.12261252664	7.17374598796	3.32030267312	8.17668876371	2.87743337388	2.94199112768	8.03617494135	4.81728506285	3.52065019629	3.67960081184	8.5657703099	4.79941067431	9.6979474409	5.89335694411	6.24137915264	4.02821861945	5.25358826692	4.5905980178	6.70118964058	7.75253814776	6.52897796741	9.37422899538	3.73392024022	10.3564492922	6.09986177111	7.46698623113	11.7219135768	8.69813472419	8.22740847038	3.26112458838	8.09866356508	7.50711451123	10.5004940451	10.8442465913	12.9524035363	7.63302250002	10.3876121592	12.475876921	7.10428757846	10.4308735366	6.28195324492	7.00315708126	13.4465648284	7.06907150765	5.24447244779	6.64225302671	8.10445377905
ABAT	7.73598388484	2.16801446782	23.9743065198	2.49749602389	1.40744957513	3.61307607468	0.838558080401	16.4567336604	1.44964585242	4.98322394374	10.9289270078	3.23464013437	1.17309744205	8.0036970189	2.81671320721	2.69711570003	2.70933191502	1.78428617846	2.91550673396	3.16662002222	2.38909528061	1.7245999304	3.02103559815	0.681516087776	1.44876675092	1.00079422388	1.91921647283	0.912964466189	4.43729595852	1.77276077258	1.4948843087	11.1267601007	0.856483137407	2.92048178808	1.04791903607	7.60543418097	0.748014797539	3.51585871878	2.50610935927	0.645802220271	2.07029897034	0.776295880406	2.14343666934	1.07089052823	4.34738160362	0.723210127774	1.94843627218	0.482210740717	3.35989504602
PRPS2	8.05886402558	30.276342395	3.93505343109	8.1280182266	31.3889832909	9.03903431926	16.3432523472	7.93698387558	30.6041488376	14.1785347135	12.0528401982	23.7717820061	19.7688658529	14.8372922955	26.030792275	22.7573183447	19.0790511028	19.3702372064	10.7293775257	9.96642860602	16.3156349258	22.4603214022	6.12443140074	23.1561168684	16.3173197919	29.0005922549	24.4328236107	12.2453501242	35.3675636407	20.0858414501	20.9176952032	6.90807761599	32.3732857364	23.4861250802	13.5424848855	17.9061026778	21.4778004312	20.731405579	11.5385508139	28.4462880723	13.2977483147	31.3777686152	16.8603892439	13.5452389226	22.8483802217	30.9057695063	9.61859353667	7.89585512221	44.2630015321
CANT1	27.3405517924	4.48707713619	29.3694312779	19.5771750103	31.8258993359	17.3201384504	23.7220031383	28.7139695303	23.7735334754	36.4280432076	47.5084758569	39.1997871365	4.86184999197	45.9396620228	21.4698162067	51.7725676092	28.3554549694	31.0239513717	24.5746037293	20.834639259	37.9180986224	23.9177733819	28.7536224814	6.53938724937	27.505835122	3.62516727263	13.3241170544	8.08930459926	7.63540486103	5.31167731386	4.95394145835	31.5705418159	15.7473424443	28.6467656898	28.3812722977	25.7253134459	32.8191976349	79.4967905164	34.1074761423	48.0856814206	9.80802611268	26.7738820955	28.4551251158	20.2930335956	52.4915755222	59.8784938215	15.1283053719	23.2928714543	37.6151667855
GAL3ST1	8.32433422753	1.09826404964	31.0990429555	0.0605624315503	4.85159398429	0.0909391464635	3.76482025603	14.2986184788	3.07703429914	5.62163899024	7.62150167782	5.17515455177	1.14614474563	7.31971006107	3.86510359477	5.94229904838	4.66138802319	6.14383753328	0.165411580231	0.0189217900884	3.68792149382	3.15307548726	0.0406354946243	0.897934776893	4.23943455725	1.10596211769	3.50901500722	0.514520779836	2.49499750728	1.6191313622	0.904534596128	10.789051774	7.15198411732	2.10298458108	3.93234897561	6.29269881957	0.680740825225	3.27451217682	4.70713575068	5.78721179215	2.84078696924	0.467444355687	5.02533396382	3.85772879202	2.80621094301	1.59615355941	4.81372232751	0.00482165710873	6.65920928343
GAMT	4.12708837888	10.2023705096	0.883553337827	3.47901070458	8.94623995459	4.23572564776	11.6165773955	0.950736484951	16.1558717867	3.56425255161	4.12358105989	10.3432703391	7.39509490964	7.1330311829	8.00188013938	7.57788666904	5.0958991452	13.6691767567	8.57884045565	7.15635019633	8.17372034041	14.4938854704	5.93174864836	14.7534817062	12.9640433188	7.46591053666	12.2875325366	9.59674504994	9.87013330671	9.38699770434	11.0993773659	2.02950704577	4.62150942996	2.04250383309	4.97042930565	3.75327133007	2.71985940065	0.449473000305	10.4744221533	0.27458375074	2.76415397744	2.3445815951	1.9780776423	4.78741329439	1.0970881876	0.529937460059	22.9393078428	0.258723536666	0.781463263538
AOC1	312.284862497	0.181622625446	443.229218534	1.43344813798	15.6471604052	0.675081124123	5.81147469142	241.310029159	3.45110040218	137.094793901	192.316212591	6.18440352061	0.102143166187	155.022886012	22.5245835899	62.2748671032	23.004496434	10.2598529048	3.25292939694	2.47815082522	32.1456046543	7.50406319383	2.8818341879	0.0653943326815	8.17608755529	0.312434484839	2.70929339743	0.200367127727	31.0833454277	6.12554156771	0.127274379285	232.652678182	23.7092980243	78.1811780964	52.4693724337	29.063460533	46.1969822518	27.6369177152	26.1020150652	21.3647236942	25.9697057601	53.8569305429	82.6252485469	21.9306153003	54.3689844744	13.4887127269	35.0772540804	27.8461289535	15.271869464
MAOA	50.9643735146	22.8555821834	125.924322735	21.6249100994	13.2093815584	30.7760949988	11.0775921502	75.4818363186	9.2298051924	47.879675656	68.7877127015	26.8006891289	20.0168954997	33.0230963381	25.5052998385	21.8602862901	16.9358670482	14.5107023254	15.4639757276	17.4627687804	14.7353793284	11.1936068518	26.7805780306	19.7206447216	8.92076659944	18.2403310178	16.0547503132	24.275531761	25.0286609666	24.2157101476	30.1355838955	55.9698033538	5.43488749769	6.11277606518	5.96340262163	4.09479880398	8.45011872008	40.5825325949	23.5099993862	12.7813790901	9.77675890094	6.08798843147	4.97757073141	6.67926689473	18.3203552833	9.83586058658	3.33073203871	13.5943360061	6.53835808599
ACOT12	0.293599676929	0.00592032289711	0.48745771069	0.0186903494259	0.0	0.0255136330978	0.0	0.164042324845	0.00744794172242	0.0389867523161	0.0229752767856	0.0	0.0	0.0237160857317	0.0134276278838	0.00694647847735	0.00917744570302	0.0	0.0151253784796	0.0583950907289	0.0	0.0	0.0	0.00568439553042	0.0	0.0308283801852	0.071245223781	0.00407148115942	0.0106572801401	0.0240811987052	0.0995698089987	0.215839446669	0.0395909375976	0.00480746838904	0.0	0.0609735704222	0.0126367170158	0.00543310105364	0.0118104305216	0.0	0.02011556992	0.0131144883677	0.00904304977791	0.0273688502115	0.0358358474591	0.00424649677671	0.00919861888476	0.00595210290386	0.0298564370838
CYP2B6	10.9263091137	0.0322524807145	3.9387977	0.00954567024175	0.275565335722	0.00347480185517	0.0125090859669	21.2803437408	0.0101436442294	2.22478896042	0.711868690195	0.0116009594373	0.0320092002934	1.3404445313	0.356608464579	0.127719203612	0.124991235989	0.0448543505436	0.0617995402689	0.0159061133175	0.0915175142319	0.125026006417	0.00379546414296	0.00387090071784	0.0131991517902	0.0239922178634	0.0582190003636	0.0	0.359235563331	0.254177756854	0.11623545589	7.98880116497	0.404403391566	0.0392848796081	39.0632396039	27.2544826335	1.10577083468	3.3260993532	8.73018204998	4.1487215167	2.45652453347	1.33958524257	20.5924933045	0.0978461178778	1.62687491762	0.101210736773	0.407158706055	0.00405320130873	0.71159644139
CES5A	0.0	0.0	0.0	0.0	0.0	0.0	0.0	0.0	0.0511313751955	0.0	0.0	0.00433165245739	0.0	0.00904527364672	0.0204850952235	0.0	0.0070005235013	0.0	0.0115375858315	0.0	0.0	0.0	0.0	0.00867207408011	0.0	0.0	0.016303682296	0.00621142319203	0.00812933603699	0.0505148990317	0.0379757511225	0.00968479855438	0.0905994864125	0.00733424016405	0.00731786407024	0.0558125116523	0.0	0.0	0.0360358204678	0.0	0.0051146954728	0.0100036858835	0.0	0.0156576474524	0.0	0.00323921289709	0.76130916484	0.0	0.00759146194682
MLYCD	0.806980358224	1.31164403937	0.880113647115	0.55116927971	0.585450869589	1.01243956327	0.902847014354	0.976601821067	1.06101162889	1.08130786436	1.29425544414	1.62050278519	1.40251378114	1.40413139325	1.24004225209	1.28371575603	1.18248159508	1.33479508629	0.408298178532	0.510431123115	1.14576617875	1.17864571543	0.700440331189	0.750466834753	1.23405167881	1.11624532185	1.31123129053	1.64336477794	1.23857761037	1.35746526215	1.50577695188	1.05219304643	0.722962710677	0.943678587968	0.577419820522	1.1120438325	0.674593165301	0.781378165047	1.23060286629	0.71842514739	0.82642161378	0.523586271063	1.11730038722	1.19512000733	1.05316871736	0.213849383993	0.534874558576	0.901926451088	0.5613820581
IMPDH1	9.33687059973	6.67751635208	4.36810704555	7.28784292126	6.28367727066	10.3698496582	27.8295736333	4.22596680997	16.3387502936	10.079976903	17.9862914233	39.3202144081	8.14707833311	23.1009570438	16.6833815248	22.9715983862	25.8045413592	22.2124626717	9.4586401499	7.52950318308	21.5487821268	22.0499357588	10.5121649936	8.70662502518	22.4310826089	5.96666377391	10.631888558	8.82030913421	6.25910036674	7.67422165509	6.69745051913	3.72835652923	8.44208092589	16.9311474942	25.7865982871	17.2133284504	17.1245873656	19.6820569189	25.4241028602	40.2245449598	10.2343464179	12.6167895948	25.7948080751	16.2839875562	17.7541344002	6.30301648934	10.6206620642	9.74430436544	6.26341632037
HDC	0.789023156041	0.369412584736	0.224025701437	0.476306263238	0.916670364759	0.409817568646	2.0540987932	0.537126653735	2.19022202101	1.55112874098	1.27746255858	5.57810844612	0.415267589459	2.05856343547	3.4205241483	1.41190511328	3.19775985748	2.24975213806	1.01386681318	0.274179416895	0.508542769538	5.94358970184	0.0413202855685	0.597005221177	2.87391844944	0.337379950361	1.87503885916	0.221350251749	0.312741064578	0.323580454897	0.891950174746	0.619660634705	0.293509357397	0.0801909059797	0.308193806121	0.301353702956	0.737753005188	0.0268523740649	0.656679043864	0.0448076505954	0.505377422642	1.05732081622	0.525155228457	0.139493965322	0.516582135432	0.249229429124	0.0198900368909	0.0661893101483	0.215193767117
INPP4A	0.661130277282	2.9888745881	0.71062094226	1.07555895549	0.584987572705	2.73782739588	1.13369769282	1.49682266807	2.27620891941	1.6575462985	2.5569895857	2.31959250016	3.71292110877	1.77354309613	3.40025240324	2.43193435429	2.7197280655	2.12936273242	0.920866809273	0.701304359812	3.35941088673	3.50141176011	0.731350567439	3.23428182425	2.41043816827	3.58974076241	2.16548309813	3.88837164336	2.95680972289	3.75678569657	3.20566698418	0.950645196449	3.50734816194	1.70713213431	3.92848270303	2.98897648567	3.86198080696	1.52349806244	3.57333813664	1.06863545367	3.41245407399	3.2618130313	3.74750236881	4.27221172651	1.19106070171	3.35506799994	2.19154252405	5.74288064166	2.80912991053
AGPS	3.20830626103	4.47652392231	4.24497245364	3.74901686183	4.61704111428	5.95330887851	2.82066382953	5.74698480244	4.09934276265	4.11031950381	4.1546823381	5.66353122043	5.46024708244	3.21029639402	3.97819699548	6.96733909882	4.10449139286	3.13946136268	4.24593011363	4.56515251636	3.90184676303	4.27806978639	2.90818121458	3.41511715174	2.7624373869	4.2636468068	2.73813551788	5.45060909989	4.02913576871	5.30063406654	4.87511512688	3.73254522927	8.7824359043	7.3059607942	16.0995812777	8.68264832975	10.5967590078	10.9134131506	13.0519679907	6.59558558685	9.02641107616	8.40885890956	12.1951676676	4.01483703783	12.6685396854	13.4348672582	3.75056094645	11.5938948071	7.99393445713
NT5C1B	0.0719897276562	0.0471784547497	0.229571835999	0.160398544258	0.0909543005515	0.147012791907	0.0675622415881	0.351948343797	0.150662502081	0.0860348737341	0.126752994275	0.219300905902	0.112374210541	0.138108873468	0.12346547234	0.310844022599	0.118139760036	0.115362258842	0.120532612254	0.0715914731585	0.175061390012	0.135054428001	0.0785814343137	0.0627208247239	0.118815539942	0.0593923231144	0.0917128132766	0.21962919386	0.150255086842	0.158687066361	0.117711357559	0.147873538198	0.0910085134392	0.0884082222935	0.170540922486	0.100916076374	0.147177976259	0.0799307688494	0.253389572815	0.0889185180614	0.197291007312	0.0522540161046	0.155212937648	0.205516931648	0.0988519313659	0.416491121034	0.0112773637092	0.0948634128224	0.201319401696
AGPAT4	0.153429184573	1.11213221738	0.112663473399	0.682401303864	0.105265183097	0.860416653462	0.250867871733	0.26517650395	0.512724835636	0.410733371715	0.397011944437	0.840408745059	1.54589580826	0.485826815409	0.958054894778	0.594366332921	0.537145881243	0.398633239551	1.28575203858	0.478492130368	0.861500313297	0.521944011601	0.265634446157	1.84411670148	0.491598788404	1.06174421932	0.591729403836	1.79291891056	0.801975826078	1.3540751755	1.34988845107	0.261857338129	0.791714909831	0.865565796767	0.40507870075	1.59062794071	1.59369046811	0.23016670592	0.730751701132	0.256721420355	1.94354928346	1.38894829933	1.25262894146	0.400467233508	1.08533836804	0.191733034076	0.938328359778	0.985389675133	0.119271398716
DHRS3	37.573689432	14.2595696075	31.9332889939	24.7654763632	50.6229314991	17.8973732642	36.4366106374	20.5037632901	22.4656711388	28.1645332594	32.0707620515	30.9023168119	5.87270562622	27.8546520546	22.112283825	47.1514146039	32.1078318636	43.7073058471	45.2522129539	25.9016464294	38.9879645002	24.268626792	30.9364769363	9.49972586169	32.298924392	10.2068977798	20.1079177926	20.9666098825	18.2479173891	16.5794690549	9.99639277796	30.7643559455	20.7878372969	13.0304372151	15.862641809	7.65221522162	10.2591078873	12.1107258439	10.0398929373	36.8939405965	33.1420136925	15.0124088305	12.2372003155	29.3302394028	41.9114715165	8.28976035788	30.8416117486	38.9930809048	13.8840037505
CA9	47.0172104907	0.64981747727	7.92549140886	0.102573085322	71.6188917241	0.238966493091	86.0534404925	23.118887579	51.4691484477	21.1563875943	38.9866783892	172.676557803	1.12129378659	49.8925378424	11.3517112527	32.6429748521	46.2024490453	67.6015341721	1.36133840584	0.0170919283523	40.983289652	60.9531465603	0.11419574331	1.33935250952	85.0422298283	1.05057001464	67.0114144982	1.12019855765	5.45882480951	2.95153302813	1.15533345015	15.6265326538	0.173820811057	43.7192211639	1.71285344353	3.22131770098	12.8437321679	33.2678082107	3.53462847534	8.94786781029	2.32564896879	4.22239407518	10.5609392206	0.250334842503	23.4340835131	1.47286816466	3.16355375465	2.65677637521	7.63190125549
AFMID	3.21730993799	1.86584943226	4.4432877013	2.4994925643	6.43373807663	2.31367810215	3.30502535611	4.61202618876	7.90075744411	5.12196548689	4.58450988669	5.62618733967	1.56088342192	4.11662738126	4.1426753019	5.80026147982	3.41875269095	5.85162803586	5.64358958809	2.90512114217	4.48300736449	7.49341886941	3.29106683579	2.91032063971	4.27141572575	1.31618992732	3.22609918949	4.45175830435	2.0622205653	2.85330675419	2.7309732847	4.12405901129	4.55954001271	12.3589846292	6.51032475412	4.05680300235	3.55152309484	11.5301195399	7.78305620814	5.54372473435	3.1819571778	3.42054884746	4.36782878601	11.236373405	2.71172076807	4.92514318994	6.90881722965	2.47959195972	9.31341855739
PTDSS1	5.65667933547	5.54866016736	6.33073838516	6.24052804405	5.9020783512	7.71640885269	7.65962631309	7.56195420768	10.0512830856	8.50362815102	10.4052126998	8.91362006614	5.18652674221	8.54929664987	8.26988012742	9.40690239467	7.48962377772	7.13487715396	6.35094339032	5.17365476051	8.24401980229	9.89746482873	6.7579441917	6.95626255057	8.67666948506	4.88504280654	5.69531263113	5.68272697908	7.77254147999	5.47407152686	6.50549566189	8.16296054091	18.598872804	7.38003751311	32.6127081538	10.3260150828	18.3759384965	14.560997367	13.4235721049	32.3994092229	7.77071336301	12.6246960811	16.5153469489	11.7574580561	14.5878598146	24.1861298259	22.6742755354	17.7659842499	14.4044969534
NAT2	13.9359240903	0.0109449842364	46.1464942442	0.0172765559746	1.6209092119	0.0	0.0	27.112101443	0.0137691146517	11.2437557754	15.6944080964	0.020996391034	0.0173798819747	7.62890147799	1.55562759431	0.231156944913	0.237530621917	0.0173959654313	0.0419437500048	0.0	0.0	0.203654313328	0.0103040248178	0.0420352879768	0.14333360295	0.00814183717016	0.026342409519	0.0225810135105	5.1718442314	0.589880073881	0.013148293343	22.6505607098	0.329365455143	0.124426882299	1.7735579789	3.06605737235	0.116808382702	2.37044308481	0.720525599414	4.34432203515	0.136355769473	0.0121224695804	2.39067590997	0.569218257613	2.26354970928	0.00785055833758	0.136044929225	0.0	0.0183986717682
DDC	43.2685408575	0.0645949516096	71.6099625538	0.0546227845944	10.0077784693	0.0198837115086	2.0758261743	43.7312426975	2.05477692208	25.4737848337	43.349160274	1.52682461523	0.0769292543659	29.8959561964	7.93219990161	11.6339249406	4.641856048	2.85268316032	0.294694076883	0.0364075514647	6.12713551557	2.69717495314	0.0347497979823	0.0531606990166	1.69184842053	0.130425169668	0.471954170544	0.00951916449646	4.99582435794	0.769461873423	0.14965407608	50.8493800976	8.60845349659	0.0487062773139	24.1567079943	13.984825006	1.71852098197	40.9152218101	13.9445180724	25.961444165	0.193347231795	0.817648203333	11.5368899097	0.138642077315	17.0408520284	29.8413190525	10.9503750022	0.106689926158	7.14334298325
PDHA1	16.9926841193	12.6722844751	14.9554543729	9.40678672392	9.50923043933	10.647451805	16.9068607464	18.069482971	14.9454745031	14.7856091073	16.3155760235	23.469778048	12.8713788992	18.4155168176	11.7595297802	14.8120627916	11.9511790456	13.6971332783	6.32287950495	7.69334590291	14.063385707	15.484927255	9.78061796797	17.686630427	15.5621436732	12.0595377235	13.808177472	13.8951016045	11.9942101978	12.8142366695	12.836327916	15.1386528586	16.9755771725	10.5805221005	18.3975988903	13.1938392502	17.9063377002	25.0881766748	25.0197070448	26.3896258811	9.41377631093	31.3420043064	29.3912200316	6.84824308074	23.8531419155	21.3043255735	21.2029905518	4.33850410105	21.9086043584
PSPH	4.05931848758	1.24680885598	5.17601728426	2.81980665694	8.78478079376	3.05229513691	3.55974981471	3.319222027	6.84745748834	2.98063178779	4.84871505672	4.56255682184	2.86162714189	4.3020395631	2.54267350662	4.57314695459	2.40375976838	4.04662151407	2.4894116766	4.21642154312	4.16219136504	5.81611747492	4.15266376584	2.44454527904	4.40787155473	2.81752962283	2.86212854533	2.43903833042	1.67387208458	2.15749928515	2.98930876349	2.42668371714	7.06784241051	3.24152171977	8.42951173993	6.51757576332	5.3896284353	3.98066515257	9.17566971287	4.76841005997	2.942864667	3.21446460937	8.76206696403	6.43587133613	3.1868474021	6.51940265827	9.18140727636	5.9567663183	6.68399364769
SUCLG2P2	0.636721645043	0.145139273987	0.560517655134	0.19385468903	0.40699752671	0.202077423628	0.588901899769	1.67049767467	0.617995263165	0.323493780637	1.66808309712	0.610402025454	0.230471181804	0.670857795465	0.295421627876	0.301292784081	0.519205493013	0.461368922688	0.385066927127	0.0660729637692	0.253438548286	0.311609956272	0.14715037911	0.332309060931	0.511731929667	0.265765647875	0.765820187846	0.222662267481	0.31151164064	0.22706191989	0.415774195821	0.359144613058	0.373303439385	0.181318715167	0.280416485691	0.390945972824	0.369370458326	0.788923164416	0.289537807509	0.42399930852	0.22760394854	0.247313345453	0.153480650397	0.116127551939	0.112632216037	0.136136919814	0.182141171158	0.2132653167	0.131374466469
ALDH5A1	1.93188587419	2.05319584106	4.85689714862	3.76801842155	2.1480629645	5.0380840781	3.03092775686	5.18353160805	4.97816919813	4.7633188378	4.83259268934	5.08170806876	2.69268634769	3.51444489266	3.55197091109	3.65662627048	2.19222185358	4.43299576645	5.3057692359	5.96185022297	2.92786889774	5.32370805293	3.38020876547	1.61682933953	3.9697960043	2.08646477094	3.92683557182	2.34674426056	1.79378324128	2.35950417996	2.61753130157	3.65621566768	9.53591980734	9.35277704305	12.7820211187	9.61546032196	2.39806235472	6.18862169428	15.1010665681	6.00274591906	1.61650297569	5.87954914024	9.69653247151	5.29062413641	3.98415925414	8.02098294699	10.6222187872	1.49023850775	8.66384628864
ME1	10.9783547188	6.93632125881	25.8636114933	49.9070142837	24.8204501768	27.79815302	16.274643682	10.6840492037	10.7942261553	10.4469970143	12.6595070046	31.7178421548	6.41029956522	14.4346467834	7.56744089609	27.407263861	19.2358935239	12.1911813344	16.2845271822	41.930439859	19.0852534075	10.4891738232	23.8656375848	6.59808749476	11.6918720868	6.84892502078	6.01761126855	11.6598234402	12.6909522243	5.0849476287	9.21954740833	8.01756522366	1.79398271078	5.63945848053	22.8552329507	7.45318062013	8.53871703121	3.05275488155	22.5583006784	5.15318553664	5.60995457617	4.32618610342	8.75918761377	3.33356005519	17.931396279	1.42545738671	5.79875367844	6.21837431481	2.04195238029
OGDH	83.2249760139	31.1991880517	86.3295478528	27.1971059152	9.24462462733	47.4953645056	24.8258753496	68.8796530639	23.6286623031	45.878789982	73.4066002487	47.7014106289	38.5082942555	72.3469528357	39.0425075996	37.1673450873	43.8046000977	31.4548838493	26.5682876062	22.7909874566	43.8939999348	24.2144261913	29.3799470502	48.0510137097	35.0878321565	38.7424336625	28.3677312649	55.8079563618	36.0650051185	40.1108324459	33.5997242043	82.5126545391	29.334513863	20.641600951	36.843757288	28.4652807989	35.7746186358	41.2500011348	31.7511614142	39.2385567247	29.4943263403	27.748500397	41.3135738594	40.2492299787	89.3339070633	30.6034443134	28.1967118523	40.9268789151	26.5872813862
ACSM4	0.0144844087689	0.00584144899497	0.0	0.0138310094863	0.0	0.0251737259955	0.0	0.0539522866263	0.0367435800759	0.107708576282	0.0340037806604	0.011205986656	0.0324653669346	0.0468002531515	0.00441624580112	0.0205618006443	0.00905517856204	0.00928440302791	0.00746193480101	0.0115234236368	0.0331506215763	0.054346185349	0.0109987249165	0.0112173295731	0.0	0.0173815240032	0.0140592108939	0.0120517157291	0.0	0.0831613135746	0.168417057403	0.0250545777701	0.0781269693085	0.0	0.0	0.132354740996	0.0062341817494	0.0160821545924	0.040785798418	0.0	0.0926220347711	0.0970482728219	0.0535354388144	0.533333480362	0.0	0.03351938029	0.0	0.434587615172	0.186571593651
CA14	0.140403915421	2.06865627445	0.318393916037	0.286016471673	0.567651650872	0.315599581071	0.140553434496	0.184787637375	0.693348384336	0.33310736855	0.307639735388	0.210007732706	3.90229814372	0.355363858052	1.38129292228	1.01872018828	0.836797248536	0.365991506472	0.0964425384926	0.0819146161835	1.31751017823	0.245840988199	0.103061754099	3.54112481993	0.4572801888	2.02465165687	0.749552542184	0.376428774661	2.14391778894	1.9845910815	1.44661413306	0.178101247196	0.498568997365	0.809250071511	0.125398368865	0.186614440213	0.149062489734	0.117784754801	0.380294014045	0.568819856194	0.611377577397	0.204870684707	0.224875380285	0.597694845983	0.357978269931	0.281596025233	0.246339637694	0.155602535711	0.177679424517
GALK1	11.7276364898	1.5915695583	13.2923533752	3.35760393439	3.84289570619	3.7788488204	3.66490690084	6.50402000209	6.10746678745	6.63129189875	8.24501702142	4.26295733395	1.63320993288	8.68128507703	3.64004057319	3.40013662325	3.1421720186	4.29561805675	3.48438284803	4.13688516981	4.58714129284	6.07655582663	6.474064058	2.8400427678	4.17841498533	1.55253654242	2.55372848891	2.74324035387	2.5541862054	1.77621955403	2.28473768378	16.2288145926	3.90756117651	2.73110765934	8.3899476097	6.72674939384	4.27848378513	7.91382003947	7.38341054237	6.83039084232	1.91026710736	2.70516829306	6.28405313948	4.50595789218	8.22004016013	4.12839980651	6.85096334569	1.13718724536	6.13334456333
SULT1A4	0.0362585957763	0.0	0.0367069672084	0.0	0.0	0.00630169977675	0.0	0.155316610479	0.0	0.0	0.0425605683153	0.0	0.0	0.0	0.0	0.0	0.0	0.0	0.0	0.0	0.0	0.0113369968932	0.0	0.0	0.0	0.0	0.00879855113293	0.0	0.0	0.0	0.0	0.0313593679315	0.0366701306804	0.0296853277989	0.0296190455799	0.0	0.0234088956947	0.0	0.00729274689103	0.0	0.0	0.0161959623904	0.0	0.0168998155424	0.0147520315294	0.0	0.0	0.0294026063609	0.0122905730559
DNMT3L	0.0	0.0155667231421	0.00781528650945	0.00614298197914	0.0	0.0	0.0	0.0	0.0	0.0	0.0302052589908	0.00746563446664	0.018539164043	0.0	0.0	0.0	0.0	0.0	0.0	0.0	0.0	0.0	0.0	0.0	0.0	0.0347396731757	0.0	0.0	0.00700548484737	0.0870627953188	0.0748016946723	0.0166918206392	0.286272933398	0.0	0.157654898339	0.0721449518562	0.0	0.0928566361896	0.302776491553	0.00953518374155	0.0264456443704	0.0172414252666	0.202109000631	0.0359814254528	0.0	0.0	0.0786063795607	0.0	0.0
MMAB	3.57352816315	2.37397230106	2.54077573659	2.44372901589	5.76525908265	2.2999100279	4.28252237221	2.76628041007	4.19039909965	3.1720811741	2.55315594097	3.13758184122	1.71134365027	3.28513409742	2.48693615494	3.53848975288	2.64235149093	2.69461568572	2.81802874237	3.83454287668	2.78065200227	3.60258760256	2.87381381775	3.01044502828	2.85435539566	1.79677013925	2.00421762624	2.22111013273	2.5528777546	2.34154626729	2.62250549534	3.85779554092	3.23816103948	1.98750679147	2.10235137922	2.2435831095	2.22424702434	3.77033373125	3.71707482953	3.57336240664	1.56319405038	2.02043600871	3.11314392691	3.12381268491	2.71984776669	2.07898760478	3.10236510543	2.73593472575	4.81433861314
ME2	9.59885621107	5.92184550072	13.2407021425	2.1466254575	9.10521669656	3.9425770608	5.59091078908	11.7668122012	8.20028645141	9.38283670757	10.4800683404	11.9575758793	6.26489893591	7.79080635215	6.2236751687	10.3226703	5.81164126085	7.3268655317	2.17345049288	2.14617519227	6.65647698817	8.53777333571	2.17793607297	5.06711983763	6.25855622061	5.46854758851	5.84874359891	5.31596722931	5.1867456071	5.42469187605	5.64735418541	8.47751595702	11.9283905031	3.11336027501	4.4336127085	7.28624202905	6.13856432931	13.6670826256	10.2350505272	6.96692686083	5.48524786714	3.97951817002	10.8157386497	3.93099763129	12.6623872777	10.3496183646	2.25102376586	6.25349049189	7.48421339182
MTMR2	3.00203870348	6.28759383852	2.55479531954	5.44768857889	4.32086506458	7.72435561735	7.52042609474	3.70845569745	6.16674968422	4.07045905596	4.46441280433	11.2203800948	7.26572228847	5.36142445775	5.75108586573	6.7975361704	6.53572718134	5.25044295168	5.90230384525	5.0005971259	4.7639323131	6.42388075241	4.42339543187	6.620526943	6.02307991386	7.50050682512	5.53757140363	8.24156681892	6.62546334029	7.44697787715	8.5617715332	2.31242410902	9.63412048038	7.40413299171	10.278651064	10.4939470655	8.21692662808	6.90290982837	8.67969172059	7.98085841079	9.57164060627	9.40235302816	11.2582910556	4.31245234224	6.54592890739	7.49506750488	5.34755898658	9.65675244925	9.24188224881
AKR1C3	68.0773921713	1.31827589498	122.356158191	6.85689628328	162.865399084	7.37859870424	84.4481445661	67.0487523322	48.2023724585	63.7553073863	73.3915280962	75.9469471715	1.38210315871	69.9680968682	23.5039281653	123.413573615	57.819817966	77.2523011764	3.56679336758	12.1192466199	84.9173258553	46.9504191942	7.29094246598	1.96723763474	83.0331719225	2.10544155574	23.2113466754	4.44122349193	12.0082161562	3.5467719923	2.01486698708	67.7075982248	7.39775138988	64.0067882239	10.1352433438	0.487461943154	26.9515789542	8.58802590135	2.62348684273	14.4648067489	20.4708640258	20.2478775059	9.78664060298	6.25207284678	43.4260766351	3.67973162843	5.85849636576	15.0451442306	23.3298308617
JMJD7-PLA2G4B	0.0479162739083	0.187721375525	0.0739181766526	1.86795564742	0.0209659117677	1.27058282249	0.131339038325	0.243074197382	0.215321491983	0.181792716854	0.0785636404354	0.215363897961	0.352153724047	0.294897550385	0.666471707816	0.151157916294	0.176881199757	0.16380795126	0.444330598181	0.606304744106	0.23499962058	0.630671282651	0.670527010062	0.249156122789	0.222940086959	0.224524985142	0.170535438475	0.436656255915	0.0811672119349	0.363068024335	0.336055794648	0.082883742805	0.372296821105	0.297397748132	0.7410887135	0.320329173657	0.377114868113	0.386768794874	0.998625830191	0.148805626302	0.554448082222	0.489216121658	0.47227218194	1.6080017571	0.0928334723884	0.578193321999	1.1924133858	1.50428158371	0.213468588318
DGKH	0.267663568584	4.31344409359	0.325538104256	2.05227308391	0.124231968992	2.24183202217	0.256060104291	0.958896460195	0.829631754585	0.780241713286	0.444648884256	0.586609462392	4.88026413207	0.453082671822	2.76358820867	0.67348544368	1.42891105057	0.395841707463	1.41939626487	1.0669116431	0.802867302122	0.444445264311	0.792883611793	2.28938516172	0.463175490593	5.20662878807	1.4426778678	2.46221169602	2.87230551055	4.60357664817	3.2671550473	0.497758302643	1.59156496567	1.15358480868	3.6619758969	1.4638612537	2.810508312	1.98058377034	1.95571996563	0.715824408739	5.11310873731	2.96165445159	2.483952668	4.49205522497	0.945539337593	1.83711620477	1.43621465109	3.58987975774	1.63747335492
PRODH	3.71820104074	0.140142192188	11.0752565958	0.746919691038	0.0788859153298	0.635205736624	0.0511566881669	2.93745671325	0.124449199427	0.627551662463	2.32578601238	0.0521871328196	0.0877054276453	1.42659714244	0.852587048879	0.0870526097241	0.0868971089492	0.0524099049684	0.614983825275	0.959473393658	0.0701749854529	0.150833989773	0.943724686864	0.074402363923	0.0323872532645	0.046605894722	0.0615066446507	0.151936394005	0.295307209426	0.147538501821	0.19410212994	3.01249322837	2.74536265049	2.08721477051	1.62970900791	1.40257554066	0.144285504996	0.281426710275	2.11321384858	0.0424161392532	0.0354788288061	0.0474787516429	1.71500985649	0.365849425252	0.487347380711	7.43496359102	0.128084688664	0.193937092201	2.28929289062
ACOX1	14.8453623897	6.25771980692	56.2812442995	21.8475183092	7.96542007923	17.5378015588	9.10408382692	42.4013007508	6.45433425249	13.7122040543	23.6781759818	15.3709914548	8.0967253251	15.8280629895	9.54971035433	16.7527545813	11.7284549612	9.6745715172	10.1404593614	18.7426349973	16.0845528524	6.63120110911	17.0708136485	5.91979606487	7.59893957721	8.19713861942	9.19326772092	6.93683119997	14.9016602025	8.1331264059	7.14403641523	26.0452080353	8.07763076786	9.8647140415	6.75828586954	11.639062916	8.23321789765	7.67055878	11.4170896535	14.2506078477	7.50706167945	9.89323442248	10.7792982568	3.97531257119	17.2229654678	9.43884156423	6.82111683392	6.42524169003	8.32587674989
PIK3CB	2.75139924502	3.05605710423	5.96321095224	4.73958214018	2.24258229558	7.62720733544	2.44206519383	6.97310417879	3.19765850146	5.05913553183	4.93919280871	5.89266522804	3.33520820694	3.70292992795	3.88928191218	5.45865428512	4.43736163619	3.47452166012	4.97045370598	4.83603593162	4.37767471545	3.59546285341	4.1768106226	2.6068652385	2.95696309933	3.86389396514	3.72646100926	3.77112514166	4.30014329817	3.48815703094	3.84840663994	4.13075781195	6.27709020007	6.85509472128	4.9969284373	6.87767271774	5.28177746483	7.79963806041	6.04687723748	7.95972237946	5.95585894181	7.1595984818	5.56894275337	3.87277249391	13.3754386601	12.5506386108	5.32824081317	5.48892162933	11.1235322597
GSTA3	0.0525042153961	0.0141163601566	0.155916872031	0.0668476302393	8.94123932338	0.0	1.75200427455	0.16949439821	1.40294516683	0.316062748337	0.109564051637	1.66543373682	0.0	0.339290420653	0.0	0.0828155775543	0.0218826119982	0.403857944783	0.0	0.0278473369252	0.320445227881	1.57598635445	0.0398690365144	0.0	0.92432694195	0.0	3.63535531327	0.0	0.0127055573964	0.0717737190677	0.0678323660468	0.0302732629934	0.0944002453547	0.0	0.0114372860883	0.0145384786451	0.0	0.0129546331464	0.0	0.0518807021723	0.0	0.0469050871766	0.0	0.0815725242888	0.0284822150212	0.0101253054851	0.219330971262	0.0	0.166108593701
AMY1B	0.0	0.0	0.0	0.0	0.0282491856585	0.0320592901239	0.0577057963179	0.0286289233019	0.00779895868449	0.0	0.0240580876024	0.0	0.00492206597485	0.0620845260585	0.00468682127222	0.00727386178176	0.0192199462709	0.0295597253215	0.0	0.0	0.0	0.0	0.0175088956415	0.00595229763339	0.0	0.0	0.0149205935665	0.0	0.00557977563464	0.0126080654746	0.00744731953705	0.0132948134397	0.0207284171998	0.0201361657974	0.0	0.00638472177	0.0198484167008	0.0227566392033	0.0185505733899	0.0	0.00702120149736	0.0137325662256	0.0189384864243	0.0071646818677	0.0	0.0177865263449	0.0144482162946	0.0186978656774	0.0
ASNS	2.46433926809	6.11574272263	1.12185060867	2.96581653167	5.15036870164	2.62858113644	3.98059893747	1.24790488469	6.17382375301	7.16926381948	5.41349092958	6.04054623212	4.85568934643	6.02389642279	3.86733767402	8.20850158937	7.35572582102	5.08989938764	2.35655773315	2.65252916368	8.70907011382	6.30522287277	1.87740951218	4.80240191281	4.85945957107	3.77387219983	5.58132684271	3.21862146648	4.72986120404	4.1614257318	5.50138759984	1.69951584167	12.2280632072	4.34109971148	6.36290498442	3.8066012156	7.26869068491	7.23089528925	4.20174026673	7.97765267878	5.80459039669	3.32748864791	4.92130279415	12.9424743139	8.46994264596	2.35291189753	9.33572063424	12.7216332841	0.786199404529
RFK	14.1401602877	7.88215023654	26.966193552	7.46690788509	31.0280763405	4.05944869462	12.0662120546	19.0549623844	11.5216911333	13.1583315895	19.7479170773	13.6602509236	7.44637613853	12.0050495649	8.93293869721	17.3099936819	9.73090462098	13.257502497	5.0153055332	8.60649349681	12.6761110787	10.2486481156	11.6859707534	4.67986006069	8.9196238627	6.31040891505	8.00778673974	5.42065470778	10.3963870635	7.23346537305	6.25430773801	14.7106819232	11.9920817231	24.386857421	13.086945717	12.661076186	11.7896625876	14.4772285705	6.41396242604	13.1949874586	14.7221067317	20.6844538421	18.0480893574	6.63805095448	14.5105388327	11.8828699574	12.7425665355	7.74811195806	16.6252429212
PLA2G10	19.4820749064	0.220410014094	12.315476944	0.18419037902	67.233365622	0.111747884034	20.5568109073	6.69396559239	10.2105141134	12.2434332343	10.8680470575	14.7367008522	0.380877933205	19.8660469754	5.79298668636	30.7749661697	21.5453531036	34.8465192774	0.745290826698	0.0511532622729	23.3245218793	7.59926215941	0.0976481778428	0.161832092108	19.5259925237	0.337565238229	4.6339272487	0.0713311824633	4.1076748285	0.593290822938	0.233629620961	12.8457918374	5.80908319869	2.88472226839	0.850878743264	0.480707761651	6.42035810185	2.18928656937	1.319085396	5.55920009089	17.3125842147	4.52344086683	2.61412204548	5.46923309132	20.9147125288	1.93433255326	2.28641728219	0.364976976628	0.0653845270904
CYP4F2	71.5102567666	0.0368409144762	92.9702055662	0.0399802159425	1.15415275716	0.0357223344124	0.114309635991	72.6554838413	0.0231734813107	23.2659437636	54.0606361564	0.00883425491629	0.0	27.1547521049	6.43739227577	0.237745547276	0.749559553249	0.204942411332	0.111769903736	0.036338027178	0.0784030136645	0.328469820233	0.0260125795208	0.00442159856026	0.241231092425	0.15073023059	0.0055417990745	0.0221689687064	4.20704782821	1.65305702748	0.0829823860574	58.2480896765	0.192473447423	0.0037394820951	0.205212286196	0.977020931223	0.122868142849	0.743798796823	4.85059117722	0.13539839523	0.00521562199072	0.015301627739	2.68703488767	0.0372554335947	5.55174301784	0.0528500986494	1.07326979095	0.00462983434024	0.0928951396981
CA6	0.00673889566504	0.0108709760785	0.00545778272767	0.0128698010885	0.0	0.0	0.033730360282	0.0050202785114	0.013676010195	0.00715879959883	0.0	0.0	0.0129467715837	0.0108869484463	0.0	0.0	0.0	0.00863916840727	0.0763769111657	0.0536129232688	0.0	0.0252846546036	0.0	0.0	0.0	0.0242603502756	0.00654107163489	0.0	0.00978452015872	0.0386909417213	0.124064174376	0.0	0.190830698841	1.80081770062	0.0088078273783	0.10076443689	0.00580092719506	0.0	0.0271080880867	0.0066588679848	0.0430925582509	0.0301012486576	0.0249074534078	0.150765146319	0.0109670437253	0.00389873708575	0.016890627013	0.00546466547597	0.127919841129
ENPP7	47.3216000894	0.0163079956726	220.504215143	0.0	0.668810813123	0.00351396558416	0.126500731291	13.3790436474	0.0205159420339	10.6532943003	55.2339119289	0.0703902678284	0.0	29.6016711101	3.68025212007	0.129158698722	0.189599977161	0.0971997730353	0.0	0.0	0.0	0.113791632383	0.0	0.0	0.360393746386	0.178936888024	0.024531322474	0.0	10.3627800618	1.68735989023	0.0391818400665	29.7360810444	0.177216577818	0.0165531878597	3.16120593299	0.684422744328	0.0478621443014	0.0299318094677	0.50832439058	0.0149838601653	0.0046174934615	0.0361248910348	1.9242814934	0.0706777999967	0.226216521812	0.0497135666607	0.538439303218	0.0	0.246725721835
PTGDS	58.4637455919	21.9655431748	5.35200548194	14.0034259898	21.765296666	20.4791860245	43.7057100817	18.6297722171	166.733695023	65.1919487252	34.8408961617	23.2224587847	12.9325689717	43.1669062483	74.8482479647	14.5641188113	33.0031290439	70.5784310591	51.2835307354	4.1290878889	15.7287501401	184.695335697	11.2103023647	20.4358847947	107.811582108	13.4747542119	29.1938479577	8.96734650994	14.036355003	16.2728345817	27.7250177172	50.0683233214	20.4771221874	5.92413534004	7.40465676924	10.1706684659	37.8129365388	1.10561093233	33.8110177075	4.97935474872	18.8476743257	33.6557478965	13.4670557566	118.526284214	3.94699660746	6.37632384216	5.4643664392	0.183519001224	3.75380873696
LYPLA2	54.7725839916	5.3502033508	41.2768876766	18.2217629605	18.0296568287	16.9574666123	38.9663382397	31.6938138057	32.4682369782	37.879145074	46.0003124128	49.5294634011	6.87402823711	54.174516401	19.0038437342	43.3397751333	34.9825340375	42.8950919697	26.4454707111	22.4214811479	43.5623471931	34.5631633465	30.1406708612	6.94633133817	36.6936960716	5.33764162874	13.0433912926	9.79663629314	9.61913681662	6.84089174383	6.49056280309	50.3037962946	35.2936982889	28.3517076886	34.5664107957	56.4387249832	15.8428869032	38.9708223564	35.3842219436	63.9537148443	16.3874842948	19.339092751	30.3942009311	29.4469012031	65.2550438262	35.4454853903	31.0706391268	47.6418892817	43.7947706206
PI4KA	5.99484880095	7.55238262311	8.66342220202	6.84967963019	1.71957971419	10.8278615281	5.14796206471	9.97348765105	5.81173724664	7.0416493296	10.4038184322	10.1105712523	10.8777934201	9.15391842913	11.6774524785	10.3869407144	9.73519175097	6.83452360458	5.47836779781	4.54664473331	11.6364886395	6.99413696189	5.27704637988	10.1512530382	8.24759419383	10.2445353186	8.37110830923	11.7163014883	8.03403459131	11.641128429	12.0685357142	8.00030754144	7.62579697451	4.85140022956	12.5073696842	11.4478570681	9.92694714308	10.4777565771	12.3978749371	8.17222255464	6.22198601569	9.44245691787	10.301757957	14.384138661	9.96602866002	10.280176413	6.60232946937	7.22054628143	11.5634143976
RDH16	0.020714711617	0.0334163260059	0.130019384022	0.220879571145	0.0	0.457224338912	0.0	0.0733012836459	0.0525484109977	0.132032733479	0.0405250984872	0.0440718127045	0.0696449600726	0.0920299146666	0.0252633737861	0.0245051867763	0.0194252401543	0.0597509228353	0.149402410525	0.197761110958	0.0592624780922	0.0582919317738	0.149432156682	0.0521375908754	0.0957281438869	0.0466087272183	0.0100533098684	0.0919233252067	0.0263170826556	0.0382282077598	0.0702507543859	0.0716630359544	1.03352462618	0.0305268691355	0.192905150032	0.271022591947	0.173857003331	0.0536659889294	1.21658344701	0.163749714324	0.184501122257	0.092528318622	0.159506449605	0.265511030992	0.122204653797	0.0719060377987	0.736617115161	2.98581812425	0.0491516479628
SMPD1	24.6448422922	12.2594171433	32.6920312142	10.2446019027	7.39655105178	10.4802285732	12.5706306699	18.7921876595	13.9929654073	14.8988937251	21.7357647803	20.6766121811	13.4598780351	23.9646993024	17.5104210251	19.3169593252	18.1476479958	15.3372193434	15.6199948563	11.7703098454	18.2741174045	16.4149326201	13.740803027	14.5847698715	18.8970240309	10.8887568406	12.7141687439	15.4109204009	13.2078889338	14.2748792389	12.843750182	24.6886716056	8.90194313695	7.60082779253	7.92063254214	18.3646097205	13.0274902576	7.50838760229	13.3197434164	5.65295275154	16.2444662501	12.3370328838	10.0701166227	7.89295745019	14.0716383312	5.16280121865	9.63431230447	5.69711048666	8.16369806678
DLD	11.669282332	17.2544464664	14.1338033283	10.3357949768	10.7628917565	12.6452210059	10.3871304567	15.9162269482	11.8615141204	12.1878164633	12.1119554441	19.2215798492	17.1616937754	10.309358747	10.0926534653	12.6872402073	10.2391751999	9.14864294408	7.42956079062	10.5415492209	8.76307184262	13.4005806445	8.75823442093	16.6402585406	9.07385018146	17.3142382508	9.7527464484	14.6152666048	14.1832168386	12.2146029414	13.8820172409	11.2139330248	22.6972999812	11.1374789823	16.0483534849	12.5706122914	9.135852762	24.8881018722	14.4595820779	17.3412152647	9.39210979495	11.4228802367	13.7553883075	9.53670400494	24.1256293767	23.6359674013	23.5017647327	5.23239605234	14.8765778176
ITPK1	36.9992295801	13.7333266778	51.0632823362	6.34545767191	6.02665952864	14.767445807	11.8277400471	34.31526817	8.78337974366	24.0126528934	32.8647734869	20.1989801094	15.0685011593	30.5021029395	20.8781988554	18.2186334585	18.0449283527	13.7110060029	7.21016958286	3.95140286113	18.5401339069	11.3883033643	7.59718803195	18.3392159227	12.7944945569	14.5608073402	9.20802555897	24.2143967912	15.908920065	13.8264139015	10.9858206941	37.4895510816	9.20099693501	4.77738326178	24.5473785449	18.9904724522	11.3328343603	21.9409430212	16.0855869816	42.8918332042	18.4362218272	9.44117875898	11.8505254417	5.89708138143	18.9850990299	15.2027364268	15.9272424732	16.8952954972	9.47031688176
CYP4A11	0.0783963970246	0.0	0.0971064416832	0.0234854570678	0.0	0.0320592901239	0.0923292741086	0.0961931822945	0.00935875042138	0.0832813154359	0.223740214702	0.0321099049515	0.00590647916982	0.0372507156351	0.04218139145	0.0261859024143	0.0172979516438	0.0059119450643	0.00950293701908	0.0	0.0422180409484	0.0519082909163	0.00700355825659	0.0249996500603	0.0	0.00553393765499	0.0313332464896	0.0127901027682	0.0133914615231	0.0151296785695	0.00893678344446	0.0	0.0621852515994	0.0120816994785	0.00301368078162	0.01915416531	0.0	0.0	0.0222606880679	0.00911357664552	0.0	0.0205988493385	0.0113630918546	0.00429880912062	0.00375247691475	0.0	0.034675719107	0.0	0.0125054211196
LPCAT2	1.76037456514	2.30294591828	2.05459144204	3.55688731115	5.81428164519	2.77954347048	2.70975993835	2.9120868188	4.28214097954	2.68213342991	2.23428775821	4.20891978118	3.29400746534	2.1972464061	3.22921544632	4.6168654719	2.75584420628	2.7575937545	4.40774552745	4.69266371635	3.24526715358	2.99185771163	2.98843591348	5.96306921973	2.0314007383	2.78673448464	2.92819306329	4.26038168468	3.30700603169	2.8541124756	4.58442934999	2.49859210195	2.55590662959	6.34618915453	4.49450442559	4.97198771299	8.04590083574	4.84087770137	6.90866843026	2.26369286823	6.59773026792	5.28236571228	10.172678527	2.21870906062	5.78469613722	1.30445485204	1.57904884119	32.9540293593	2.27568741471
PDE7A	1.24424972849	1.05815665376	1.5418923482	1.26579101412	1.20323268806	1.70983744211	1.65068887584	2.99137199763	4.92026377457	2.55629597764	1.98515674367	2.67291834304	1.17898097142	2.04135928453	2.09646533719	2.1904580843	2.44989471903	2.35085211068	1.19238502202	1.2647566592	2.21182733049	5.84995757908	0.864097602838	0.941146037199	3.37503822289	1.19739504625	2.53504803234	1.03728508608	1.15586348583	1.67051518662	1.27585371996	2.20240536532	5.89683687523	1.24061561621	5.51978060187	3.53030485321	3.22775620686	2.60562599417	8.30370135056	6.86356651915	2.49619457744	3.59800448177	5.52455926569	11.57615742	2.05834350878	6.54575430662	5.66501620757	4.31216347919	3.7966879577
POLR2G	13.7783748125	17.2382192651	8.61290904213	9.65605849699	39.7041643374	10.9210980433	22.0389929284	10.9802863275	31.8903435673	16.836908466	13.3735943944	13.7342711092	14.0688924469	22.6814822829	12.5659600813	15.2644656195	14.5098900462	20.2588184672	15.0134050589	16.7283137975	16.9309602413	25.6093798696	10.9372052674	14.1455192513	27.5657798815	14.6479991523	10.0870195626	13.1382356642	16.1587865036	15.3792828611	17.6622535539	19.2990083742	24.8819263448	17.1506572278	33.5663232617	11.290757915	16.5502353335	24.4371335793	41.1055432008	24.7406829167	25.5228889564	21.1428603434	16.8373780592	21.235580543	16.7984712397	19.4346103371	22.4755791502	12.5952440263	31.874191927
CP	0.531087047181	0.707994666984	0.199131272219	0.605737932318	0.221405315723	0.858069360857	0.646105605977	0.88287267455	1.14016799524	0.613806231502	0.62339332423	0.422293368026	0.59991322045	0.734854098322	1.11549429714	1.18905507493	0.713224387771	0.788016252061	7.19720486821	0.0938931590404	0.286994145551	2.23867152796	0.119490533413	0.828304312529	1.05183997198	0.778938132424	0.577547219227	1.54661372635	0.128518384848	0.998250841885	2.85888878281	0.493351284254	0.513906215074	0.473456566116	5.62219580915	1.50735090064	0.736546015797	0.16015733413	0.767509633467	0.274537752609	1.16796763066	1.73086800587	2.43549558394	2.00778425326	0.930327284435	0.0981513473735	21.1949669404	0.0478517746613	1.24682270902
POLA2	1.73875512478	1.60966197263	1.65939851977	2.11403976758	2.35477140454	2.43279398002	2.31296844445	3.24647190424	5.26119169362	3.49783749271	3.49108648641	3.94108053334	1.76153572181	3.90733074081	2.92484658407	5.48512186299	3.45493806793	2.76724664352	1.79796530976	2.02885308798	4.07272117692	3.45981742577	2.14582126612	1.99679730748	4.25237206921	1.80832962048	1.59344434695	2.26957983574	1.71262082386	2.13534961784	2.36779499888	2.72041695307	6.18059063604	1.13883099411	14.818835771	5.57196207624	2.74807326038	6.94071733016	6.54320126943	6.79503404354	2.49847603727	2.85757051796	5.72794290382	5.57801639631	4.54280386369	5.57165888716	4.65647389477	4.24264564444	7.11935415195
ACSM2A	0.00875817906034	0.0141284210038	0.0035465928527	0.00278769766855	0.048285316241	0.00913296511036	0.0	0.00652458508353	0.015552225923	0.00232597638619	0.0	0.00508188007085	0.0238371455816	0.00707458971417	0.00667584575208	0.00414431670905	0.0	0.00280696525084	0.00225597613842	0.00348389116908	0.0100224691376	0.0136921255045	0.0	0.0118697227797	0.0	0.0131374450616	0.0191274251469	0.0170035151167	0.0174850676973	0.0448969010401	0.0721334662739	0.0113621730385	0.0413353936544	0.00717042154449	0.037202938393	0.0582036005807	0.00753915205334	0.00486213803556	0.00880772982873	0.0	0.00600054349866	0.0117362905788	0.0404635914632	0.00204105547165	0.0	0.00253348910589	0.0150918875929	0.00177553271049	0.0267188327473
PNLIPRP2	26.8400281532	0.0459633709039	3.60907845606	0.0	5.88543246852	0.0	2.48149588918	19.5789968883	0.0578232832579	1.44075617492	37.7257256103	2.97146955373	0.0145973341618	28.3918612009	2.96062986139	0.0755021307436	0.0997507884925	8.9126140045	0.0	0.0	0.0	0.228065228479	0.0	0.026479026702	0.481542625412	0.00683831559019	0.0995622580868	0.0189657559472	0.115835291384	1.41153460848	0.0662593791594	19.3790234819	0.384213196826	0.0	3.47078761123	0.710067055806	0.245267919207	5.31477404976	6.73937381293	0.022523388279	0.010411362322	0.0203632843524	1.75517897532	0.0	10.117836405	0.0197810129395	0.414206678574	0.0	0.108171098185
SARDH	0.311829234994	0.423904369938	0.144718652085	0.0490694681607	0.199603669838	0.221653674042	0.797940423382	0.441115792217	1.09501035692	0.439197948201	1.09122692542	1.24148543532	0.231108301657	0.866035485333	1.69854247563	0.719541204591	0.635215470359	0.902830219986	0.216600146509	0.0334494379082	1.46746859423	1.20505412777	0.0638527537925	1.02566923665	1.60989951266	0.462494516127	1.08486994703	0.583048825408	0.376451768951	0.505780426555	0.264804573508	0.303028267268	1.51660355116	1.64079271701	0.451069139333	1.12346661639	0.551933296751	0.194509262331	1.38967707539	0.121173189481	0.528112286846	0.632272024733	0.574113557892	2.15888377027	0.336418350275	0.220947217838	0.371031323211	0.119330363062	0.475059454641
PLA2G4A	3.21964979977	5.50587146492	2.93099068529	5.60464095214	4.13948336645	5.73885825544	1.20240815103	4.22069395088	4.47629846459	3.59260685092	4.0917409632	4.7983800997	8.2234830907	2.4293685844	6.21337520244	5.64528587447	4.19727526484	2.66370653146	3.42019793082	4.92437777139	2.88470367099	3.2385758238	3.65778186595	5.83733443931	1.87839309855	6.78007454826	2.71935213174	2.09051226852	3.30675941629	7.05741617803	7.98062532707	3.64805981359	13.7062999717	20.527826479	0.574947398926	1.54461853987	6.93416001304	8.56289986082	3.01196788119	2.66967566859	3.19199694091	3.17173559056	3.07495146535	1.19237750721	4.44260636472	33.4456449401	0.989182680391	0.212511811783	6.31976136556
ADH4	55.3745029153	0.460090906858	156.409186358	0.0744870998726	11.2353218584	0.0813440773466	0.0549063712213	100.603049524	0.118729846357	23.6247449254	51.2185700522	0.0226312506702	0.360613066803	21.9395933188	3.33567164913	0.436022496581	0.393182276324	0.30938295471	0.188373547718	0.0232723361992	0.100424895611	1.46341080157	0.0222126715191	0.152915569613	0.366923505798	0.364195362957	0.00709838267105	1.23724561185	10.9048696553	1.7334830763	7.91510106972	46.070772286	0.936834884979	0.0574779587907	1.782617368	0.188324565408	0.132198708544	0.68747222578	0.447149736404	0.0433572928876	0.320668261783	0.0587986722658	0.39643432569	0.006817108634	10.7529650646	0.0634637471807	0.261198776926	0.0118605295532	5.90971637597
DGKA	6.39233896697	1.58503300936	8.5024058873	21.4242892079	0.519594199298	16.5841342584	1.37124563632	9.21545618824	4.58143128374	4.72920182955	5.52720608267	2.34095474673	1.31581784854	5.55505718493	2.90315611773	1.88303084882	4.24440197919	2.10725682398	10.4584403585	16.4191606037	1.65594737805	6.96468843235	19.4974159716	1.72315258061	4.25719743528	1.50889324662	1.29037061653	2.76651863615	2.22981599446	2.02087109248	1.8870960914	6.8317848932	3.34137823912	2.41200219302	2.49957604776	2.52523340166	2.9266611867	1.6794733897	5.45787106942	2.34783667124	5.1817498064	3.04829495819	2.72397728776	11.518216112	5.64879837877	2.54203154008	1.67922926431	16.3199145018	1.39294966083
LDHC	1.2672855172	0.062159151525	1.10958416199	0.0109019603811	0.0157359425602	0.0238111004452	0.0	0.0701688760719	0.0	0.754991950436	0.0134013308983	0.0	0.0274179044995	0.0138334399829	0.00522149921211	0.364665251999	0.192713217836	0.0	0.0176450716011	0.0544983682068	0.0	0.364115118355	0.00650211017139	0.0	0.0	0.0256885650094	0.0	0.0142492123441	0.0310816141558	0.126417672248	0.132750692502	0.0	0.127012263291	0.0168249919945	0.0223832329175	0.149375061019	0.125305565291	0.0	0.31689160882	1.26069693544	0.0860440702832	0.114743948344	0.137143569233	0.0478922218975	0.167222551198	0.0	0.579473473	0.0277745861519	1.05651408643
TXNRD2	2.81417999665	1.3859957592	2.51522207841	0.897969991815	1.58535428587	0.810440853795	3.50104831313	1.92626142054	2.82954411298	2.02356952726	3.003167886	5.2220677022	1.08251545871	3.91361034285	2.55490725322	3.29879180283	2.58288199716	3.79903556895	1.13868504367	0.871812747836	2.86556187543	3.75292760437	1.26587904581	2.06746799641	3.90352133627	1.20449454435	2.69535849185	1.68905824531	1.43197609777	1.49545683698	1.30128115785	2.15766839018	2.32657220242	1.65384160651	2.92242430274	2.79290334823	1.0296050147	2.1952496356	3.69531086714	2.62179382414	1.27155291448	1.52468966764	2.44164694679	2.60811554134	1.88582692841	1.37722710201	3.7459301116	2.15349156318	1.73871513422
UGT2B15	1.97320155305	0.132079134282	9.63490707595	0.0416971373773	38.3383868292	0.0170758519282	12.7042299917	1.50047440609	13.7912357305	10.8373705007	15.1463175218	10.1793397804	0.0	8.33321121012	7.11961307677	34.7137500803	13.1445484486	16.0908789768	0.0927956812064	0.0	46.3414294138	6.18498118593	0.0	0.0380447175071	15.9347256988	0.00491260097624	14.8771733453	0.0	2.02094329193	0.0201464341518	0.0793338375148	4.12129507958	0.761804809757	0.182328340144	0.973813655762	0.768561975839	1.52235816054	2.03631933165	0.717994397358	0.687677799599	0.0	0.0365721241107	8.10007967446	0.190807479224	9.42051536763	0.146842346778	0.0	0.0	0.310837623995
PHPT1	43.9014387885	22.7361406846	28.7417875891	12.3974293571	62.1092869591	10.9083126799	36.3171357531	26.7528337278	53.9646623903	36.2337845477	27.3094515805	33.2156914632	21.2800698065	35.9027111401	23.974957395	30.2998668783	26.2560800631	41.5723429272	27.690420715	22.7179507487	24.5527240749	50.5364851663	16.6471364726	41.7900256313	41.7294622831	26.6216559195	23.5692989666	35.7101732207	28.5266167777	28.5783625634	28.973667301	46.2371508393	42.1375288741	47.2966494095	37.613203933	23.9336999022	42.1304068945	34.357704234	31.8281578016	28.3702474968	20.9519882951	27.6377266149	37.9504710938	89.2551177364	11.2828973059	26.6092337217	57.5284592349	15.7922730272	28.8194877098
AKR1B1	5.72967791375	9.61059927029	2.81442346812	3.93140776202	11.8176068739	3.84013359786	12.3522883339	4.39258732814	21.0077865197	8.11212481448	10.9464890183	13.6890159151	9.29406283565	11.7111975284	11.4979481277	12.8071122879	14.260617233	16.9464936097	4.90865643499	4.27372927619	13.4725439431	21.5102820307	3.46130774657	9.56543987551	16.7483748559	7.20508098646	10.1714664742	9.9806064289	7.99894681767	9.81711516461	10.0920336267	6.60449280565	21.6190425286	5.2423104724	8.17422211743	11.7505466131	17.1423833522	5.57624396851	19.0104755561	2.24721875712	11.0817004453	12.8075878407	7.74146336299	10.252730225	21.927609104	22.7134670381	7.63815612933	15.262362751	17.5976559337
NIT2	1.38259967032	2.70674044206	1.27501793242	2.56772999664	4.25251787542	2.57256077645	2.27286338213	1.5594196773	3.22635445091	2.48083007186	1.60017445882	2.28164182244	2.62524955774	1.95834861122	2.12664211676	2.34022840782	1.83282229218	2.19200806812	2.17872064468	2.62203538605	1.67082317552	3.4826045372	2.00270467854	2.0185151082	1.83064427541	2.49800774922	1.83258035134	2.06876598777	2.24925670661	2.74133150018	2.84259459804	1.62787413214	4.29540732132	4.22848396422	5.64521551932	3.4198538147	3.24543466885	4.78593567335	4.34652910316	3.10547780355	4.99549391717	4.03588470036	4.79289056966	2.96757039463	3.31366313926	5.40767711747	4.3584454339	2.8955695631	5.44537925485
ACACB	3.55068579713	7.29897569443	2.77751510949	2.09107191271	0.545469280886	4.6419354547	1.97160874002	3.8198598327	1.93635804522	2.9245273222	3.33502813676	3.82726355698	15.9867175852	2.84116254523	9.94657082125	4.30720935588	5.33333036894	2.86814316008	0.920019264152	0.708422428499	4.70436459805	1.99997521469	1.13915132309	12.3697854853	3.4161224778	10.9772205981	5.78610434856	10.879569153	9.20467485612	12.7944014694	13.4358824598	2.83025267934	0.94225339695	1.55930344915	1.28264373304	1.91192771302	3.53980535971	1.93707713418	2.91830893509	0.989864483019	3.89096834964	2.71683556478	2.61923380053	2.93174632883	1.10094904564	0.227531425225	0.361128708801	1.20146387573	1.90660469605
RRM2B	1.86890906101	4.90567687292	2.93557684809	3.62683737664	3.38105786023	5.83766273247	1.9097415015	3.7384461299	5.23641316386	2.98147745023	2.9351040329	3.49717069826	4.81845950249	1.81784566581	4.61379877208	3.62922699545	2.62380327443	2.46638292152	3.7479477406	5.16026512425	2.77512469509	5.04686810216	2.84076466765	3.47566975392	2.96286936804	4.74735145714	3.84778656822	3.91355935451	5.36608269886	4.68353271703	5.21335992832	2.94193037904	8.79876475775	5.67989045714	6.30746331073	4.87240812341	7.58743292985	8.14708192344	6.36812964065	3.96181040982	6.52781908645	8.46934982526	7.50517060746	4.65983780152	5.83832786683	42.2058977857	5.01050494979	19.743773326	7.47490810244
CYP2C9	13.3419391001	0.0285953935979	38.7908347946	1.01935663646	1.44419774547	0.837976622883	0.606291004924	11.849748986	0.4136993084	7.29377928402	19.8361547291	1.8148254104	0.00756791962141	5.71793577131	1.1169639866	1.06247257765	1.06385821177	1.21956260683	0.316576762223	1.85213224921	0.933114655052	0.827675456976	0.296128713241	0.0	1.0142174326	0.205626978544	0.464558283287	0.00983270746406	2.42790814344	0.814191991005	0.114506217388	25.0816377044	1.12345153655	3.93583446622	2.02337495324	0.274871104817	0.198366488649	1.03218898489	3.33712350473	0.15764146164	0.43181776798	3.52612134275	0.822607754698	0.0936364450417	1.79338979874	1.28534016271	0.155503924783	0.0766637127644	0.480692570704
POLR2B	4.93085258469	12.1276063833	7.03656823606	11.9268342596	5.81011212508	14.4386219758	6.77877352923	10.2228456241	12.6626621053	8.70001963895	10.6479603564	14.8617123976	13.0046638302	8.31959162148	10.5404823368	14.5547570588	9.9738134605	8.55438714266	7.70525381379	8.63416095945	10.137284241	12.5239637535	7.95708541415	9.75146734543	9.30416284412	11.2322804295	8.68993726117	12.2676397496	9.05289804285	12.1803078491	13.0696709606	5.95782022468	16.9055785943	7.44470493227	19.7373620098	20.1596664801	12.8461468837	31.0191676617	24.3816401025	14.2984774275	10.0668752023	11.6398962735	20.6105708788	11.4316269126	16.8803339423	18.2823020303	10.9378359423	18.3383634839	17.7198384155
COMT	17.6143473086	11.4640061337	17.3112883685	13.8686314296	20.7256145719	17.6971477888	12.8938408906	12.0262970226	18.7423704385	17.5233826929	15.1917306487	16.315052664	9.26566839623	22.493093527	15.4388926867	18.5131473731	13.1037671992	29.6642967617	21.8632032388	21.1040734664	14.257345305	16.6962953895	29.1422575307	11.7292047158	16.8058028668	7.81727015824	12.4584486268	11.1555104004	10.5188319165	10.2839512332	9.55594169227	20.4398428513	16.9120901543	21.5923051656	22.6001983982	16.6775520141	12.6509032205	35.3215740783	15.8269635643	21.8340858858	16.3654029878	7.05201507974	18.4424949382	19.3232669832	6.18727463076	22.141333919	16.6630847443	16.2690507176	23.6769266411
CKMT1B	16.8016011084	0.104245455047	10.9278651271	4.9957526547	6.33684592956	2.52655847041	10.8679804062	8.95040137389	5.0831365167	8.1224482948	6.4970772191	7.41925932228	0.092699382014	10.2394165973	1.47219944572	6.22334005852	6.05019537495	5.44781478349	3.36106832531	4.66402767651	3.88089645583	4.49364905241	4.91095761733	0.0840766329116	6.32078470426	0.0403243843246	1.9068260585	0.246616771185	2.21431868457	0.402822241741	0.0751385178652	10.9812553688	2.58631507941	7.73025954231	4.29063030705	1.57178970135	2.95935889006	12.04248884	3.47707243152	9.86929438154	1.30344255486	3.63931209534	5.29919589706	2.04812858175	7.94218768141	0.96008029892	2.90250092229	1.62657421465	0.126171410201
GPX6	0.0	0.0	0.00719951319181	0.0	0.0	0.0	0.0	0.0	0.0	0.0	0.013912679996	0.0	0.00569281565179	0.0	0.0	0.0	0.0	0.0	0.00915917368786	0.0	0.0	0.0	0.0	0.00688437199026	0.0	0.0	0.00862850975821	0.0	0.0	0.0145823710692	0.0430675019809	0.0	0.0359614413362	0.0	0.0	0.0959986263356	0.00765216461509	0.0	0.0	0.0	0.00812065624125	0.0158829581619	0.0109520384823	0.0248598129027	0.0	0.0	0.011140448243	0.0	0.0241060892741
KHK	50.7976854104	0.860590518699	102.996503939	0.600845870383	2.62872520193	0.70913892527	0.792266638858	45.0401111604	1.61207534424	19.6234441179	39.2969284306	1.80059148561	1.71195245271	31.2730226912	7.03172985317	1.8641624124	1.89112965455	1.72856772844	0.773153987016	0.569004817401	2.26752959966	2.3095796759	0.917031270153	2.96467605479	2.04348750402	1.13263065815	1.17789309388	2.06168097078	6.8180263146	2.96195596205	1.0565556035	51.4835915435	2.30833279695	0.837052515664	5.30992826188	2.68819320829	3.12373863125	9.09967723882	6.95205168219	3.0875517009	1.2906482729	1.09457977129	8.06766524676	0.852512851881	1.72685063458	2.44198544054	0.584076226167	0.266218500599	2.96486779116
INPP5J	8.2923886023	0.936211525941	18.0809279021	0.84547280158	0.478572371723	0.93623498894	1.62002261699	14.6333101987	1.1702319715	4.17730357329	7.05679289447	2.36011278894	1.00300517126	7.98752062204	2.29806063468	1.40126979939	1.32103449869	1.38309108815	1.1269316623	0.881995962649	2.13714604944	1.65175248493	0.488716777265	1.77475740536	2.64267986384	0.830366082723	2.2171655481	1.21546293502	2.06340149255	1.28461858651	1.06339753647	13.9384456314	2.23740523455	0.935667742272	1.78692770775	1.75226054055	1.59160263211	3.49173303617	3.17260200398	2.07329143687	0.785049537974	0.920608798327	5.3717591054	2.82289654253	1.49543442306	1.99734354572	2.0980176378	0.322796044418	2.8650951962
PPOX	0.821601127617	2.10113763152	0.983922009501	2.16894466286	1.16639642829	2.05730595447	0.633423512002	1.06459326521	2.52871120567	1.36089914718	1.13960764041	2.25636688531	2.03479297157	1.67331475998	1.92329565617	1.37085216937	1.4167649433	1.76711592582	1.63688966808	2.16229403116	1.55066763601	3.54533263902	2.07862173405	2.08073306852	1.63492710402	1.64010921093	1.04693209371	1.93527830659	1.93072348475	2.35060098392	2.41469677267	0.767838241975	3.42871956925	2.98135668685	1.61839956609	2.04105155755	2.36306882488	2.34326452502	4.45156583554	1.83915418778	2.74251148064	2.04193751009	1.65027512439	3.67696076762	1.20401809754	1.82923632631	2.48139882481	1.08304759008	2.02208072102
ZNRD1	4.40168441573	1.68650522895	2.56387369784	2.40089550692	6.44612259216	1.65397824045	2.92209454764	2.51120565473	3.60387077263	2.91663376553	2.12556348815	2.88759843621	1.33902713772	4.19088811049	1.67124235199	2.53363343749	2.80981796219	3.61370862069	2.46140820085	2.86057066671	2.56047474518	4.20978940925	1.50612740972	1.71388240533	4.67009139175	1.45096318785	1.70234951973	1.19776943886	2.39751653593	1.83519457605	2.83073589109	4.71535750792	4.6113954277	5.15158467209	8.20178313178	3.49822244195	2.16155311855	4.48764085733	7.02358455228	4.86593513838	2.54380883662	4.53456292809	3.06961300795	2.59579233746	3.12455018135	4.80200609198	12.5753938003	2.39675882236	5.33225775667
POLR2F	0.0178319485689	0.154103264277	0.00206313797516	0.0178383752473	0.0	0.0141676385779	0.0191260051982	0.00759101471022	0.0336035223523	0.0108246092202	0.00797381091507	0.0059125026158	0.0864625681939	0.004115458217	0.043495192244	0.00723254475943	0.00955538652294	0.0065315155638	0.0472447919679	0.0324266064735	0.0174909307678	0.0159300744473	0.00386876478531	0.106532772582	0.0336351574659	0.0810090830963	0.0222537623159	0.0466306586864	0.0813718600647	0.0982021844955	0.160442040183	0.0	0.0274809007352	0.0116793764839	0.0016647569214	0.00634845524475	0.0109642631307	0.00377122947319	0.0122968015598	0.00503433870365	0.039560811277	0.0250333644758	0.015692426624	0.0736145117659	0.00207286782141	0.0103165388889	0.00957743164769	0.00826295910085	0.0
ACADM	10.7453614564	12.1852845868	34.2636016654	12.8666780383	18.6510892514	10.9926835095	7.87518229148	25.8170997515	15.9611991585	13.3273559607	14.428243252	14.252927931	11.6586341285	10.9065235575	9.63769979913	11.3122131218	7.46561703088	11.5251780726	11.0056845507	18.4461679692	8.85863898319	12.8433076186	18.5460899663	9.06813566288	6.18021651757	10.4687105694	8.66794148857	12.2974257633	12.0783815441	10.240772676	10.0847107555	19.1707985468	5.30026884592	11.3023692389	6.08097521529	6.71724523473	6.99622867965	7.55955523922	9.59843046952	11.0031813972	8.37019112112	8.17880693727	8.39134518116	9.83483581832	12.1281654356	2.26967306626	6.68379379391	7.17462476971	6.39732164952
NME6	2.55998871824	2.00962071674	2.97288295257	3.04382803191	3.83074771323	3.07545531533	2.68456761852	2.63822448705	3.47381098656	2.90942359269	3.22669152284	3.93462840353	2.82574179452	3.3553131877	2.72548197583	3.81230869575	2.68242960055	3.07218061261	1.72839200878	2.66914598677	3.76095067075	3.48241966399	2.62559923992	2.25652663488	2.70207852066	2.07692810696	2.23746259784	2.86536270929	1.52710508295	2.5770661259	2.84540666098	2.52662347629	3.78546785404	3.63744720197	2.03838824369	4.23106413875	3.82449865346	3.15350272522	4.8444452655	4.77351597772	2.91541546297	2.80691207648	3.85224716417	3.21965853925	3.38309346306	3.06995784151	5.0649943997	4.58678944701	4.34266393413
NUDT12	3.32603957429	3.09623533849	6.46428967108	3.08844128092	8.95404015025	3.28872153324	2.8685304652	4.33459991419	3.51029245882	4.17530000784	5.15331614853	7.3939737425	3.52864099084	3.52836285883	3.31678631701	5.90493924669	3.42386105597	3.36626481624	2.58095044465	3.44193472601	3.27197174118	3.4873671872	1.68058549015	1.92057023523	2.41041229431	3.20604512159	3.29717731042	3.17664073798	3.15594650871	3.10066135103	3.52971800203	2.11241117762	5.53606225118	6.14498562362	2.59850144086	4.52182491594	1.97331261763	3.11908979178	0.529811961752	6.498949948	2.82516574042	3.50752841723	2.58292529498	1.58520583911	5.49766639325	3.69659517692	2.31395703475	2.18339287061	6.62328244864
GRHPR	11.4818154863	8.14371957873	13.7424718295	5.6514278042	13.4860032944	6.37532658347	8.90943635118	7.43655815094	14.3561560721	9.89757641419	10.6653803898	10.135268278	6.97457838493	11.3862745853	8.68946782111	12.7058762662	9.24067939616	11.8424539306	7.27204167499	6.09502517263	9.48300689295	10.6746031187	8.16825115772	10.1147658926	10.3383972955	6.84598479992	6.59287880508	8.59428707592	8.65629836411	7.62965758318	9.09273810712	14.3341344684	7.30790302379	10.4275173595	9.00251010471	6.02181934468	10.4799200692	9.85321222039	5.52048223265	10.5923698579	8.18693859734	12.8677414288	4.58173513126	4.58673295652	10.2478918989	5.93751220558	7.16661520356	4.19940711193	8.54302323125
GNPDA2	0.684941355395	4.3266150301	0.873749031756	1.64988209996	2.14860540464	2.18548853347	1.17417978785	1.08967848317	2.73932588208	1.3432991838	1.05235122324	1.78383869946	3.77580974342	0.9606308326	2.20157759192	1.55050451599	1.23284799695	1.12253366976	1.47865700017	1.90822415755	1.04508841366	2.13376551875	1.04974522599	3.01363913441	1.16607398831	4.34153275568	2.05538584505	4.6830916565	2.98531731286	3.94901009967	4.40993390941	0.781177205914	2.46975467086	1.99001220581	1.29201342287	2.11545031054	1.86600656209	2.48298645171	2.06897269228	1.45773889041	3.46314528245	2.06655723246	1.48371783992	2.03708840201	1.69245106006	2.0452054985	1.95572672347	2.73238318105	1.2212549404
HEMK1	0.622437360899	0.560893677111	0.488400890942	0.495005124651	0.673761619893	0.609910458959	0.621713485972	0.48296087212	1.04765489724	0.660240700649	0.604153383833	0.865939806531	0.733346021198	0.951861735675	1.04969740763	0.841649278913	0.927208796419	0.841760542569	0.440552246511	0.423193506322	1.10964986006	1.21968227518	0.483166200126	0.866101132615	0.916951360173	0.639992411505	0.622989509446	1.16181145405	0.659037425669	0.786998367713	0.780290460394	0.485618983204	0.590274893251	0.985925764261	0.876299247631	0.869951127571	0.744876082218	1.18532392396	1.19693742923	0.956332051025	0.864719248506	1.02136783136	0.707693945677	1.55300648301	0.38249378718	0.550845287211	0.944972105463	0.860459896118	0.505869230752
GBA	11.1380755728	5.38234601175	17.2606986759	12.8316267937	8.01577612433	9.56866988462	10.4730642036	14.6718052347	12.8686794737	10.7559747291	16.5699484823	15.6857257331	7.05409771027	15.9364034728	12.3454032831	18.2616521097	15.4941849757	13.9384314665	11.7141412568	12.0183243572	15.4639198426	9.86491519462	6.22470997498	6.43601971574	13.6869053144	5.55288471675	7.75154284318	10.430777583	8.17876721352	7.73190652078	6.75650715671	16.1359894178	18.2088576335	13.1569392693	7.77370200763	16.6257944867	19.2263908261	12.7543476998	15.6231728998	9.62096902949	13.4136590199	14.3433605055	11.904847817	16.6994475676	23.1721518459	8.67999306773	22.2102670213	12.0666225104	12.9816246763
PDE1A	0.927876220362	2.74646045439	0.523967861057	0.632225755255	3.13398396042	0.765386393069	1.30665930947	1.27467269576	2.64605271029	1.66995023581	1.59430686101	1.15472179896	3.57435884294	0.69679225374	3.14570962736	1.63810312768	1.24530476616	1.26955326459	1.07882084993	0.437950248938	1.18845922216	3.53821719409	0.590383787043	3.45448682809	1.11648079887	2.12477995986	2.05466627464	3.12592377537	2.33189785621	4.40803256919	3.89872478767	1.29087549374	1.28947345585	2.18745743092	0.467296899179	1.33650748601	3.13873103896	0.216337455621	1.04099174635	0.168230685627	4.14741772726	5.53124394837	1.45779912924	0.690372969325	0.330178793636	0.175655311465	0.492514599933	0.356655428985	0.28470503982
ETNK2	0.216615110478	0.838001053797	0.194927785614	8.69764103719	0.331732107527	8.44697057837	0.331292176804	0.289871689522	0.8100069643	0.383520842551	0.65292530772	0.384827413845	0.899113527472	0.375872382003	2.16970689476	0.759266252175	0.76236828026	0.401118598258	2.02108473022	8.48901656154	0.81710129454	1.01844613615	26.5767573925	2.59710778118	0.360160933888	0.794266074207	0.595726051406	1.97367416343	1.50850082728	0.990339296751	1.71799270111	0.485712571507	0.448965835954	0.454529365945	5.17216225146	2.8590932568	0.687158222374	0.341464083662	3.94372248009	0.0872025815433	1.95682392966	0.903069768762	3.83509431977	0.635689282528	0.133828833438	0.09515115452	2.14408040528	0.341553811983	0.130535120273
GNMT	0.184074946701	0.242954146352	0.0677640747251	0.287625647835	1.50687796969	0.22103564674	2.59654551417	0.249328011144	4.70351415184	0.391089495994	0.916653533693	8.02681060967	0.257196313104	1.27062469022	0.561238103279	0.90270524601	0.209232064349	0.986831576312	0.67243030558	0.266264182353	0.689390677986	2.30219296052	0.0889491097607	0.116636160529	3.71196593759	0.230933489735	5.08401131774	0.34344766631	0.291564096969	0.370585387164	0.486437792896	0.260513853651	0.631830000392	1.22755476417	0.273395947773	0.23631808805	0.100834400516	0.123866594917	0.619298433282	0.0992121636691	0.36688397675	0.702628288163	0.721588132465	0.514774372028	0.190634228337	0.203308955754	1.50994642529	0.434236999912	0.249583474677
ACSM5	0.253489945642	0.343202447916	0.0439927861349	0.118145834839	0.191328890301	0.129021856721	0.237899899127	0.118026583121	0.34448844757	0.197155111233	0.247956746939	0.311682232688	0.52468999731	0.117006537529	0.447167453343	0.171356986108	0.226390888702	0.20310656586	0.0839510030376	0.00720250324206	0.238282117313	0.611425440316	0.0206236499759	0.424176680252	0.203209651318	0.184688012679	0.27241095809	0.359058817403	0.364767800346	0.478944234354	0.372816987877	0.0234898520577	0.45779831325	0.029647874698	0.0207071732737	0.0902464230806	0.109103686452	0.0636617412382	0.0400595021627	0.00447285051111	0.194350684294	0.0808776421162	0.117114682514	0.286934390256	0.10313393529	0.288071711696	0.320514884512	0.0807551523933	0.196401062449
GART	3.59658278474	3.74472376933	4.63731131396	6.36037823585	4.09160898933	6.89601079812	3.89233822832	7.04147852235	6.34783720121	5.73349007984	5.64703313813	7.59017504233	4.32934407161	6.087106233	5.30369184775	6.94989480762	4.74869054913	4.13010877175	5.24378587177	5.66009428142	5.65189870022	5.65891077859	5.23014273356	3.14381761506	4.57766031163	3.73133118069	4.14023082847	3.31090893825	3.43768025981	4.0889073834	4.61069307854	4.00336660666	12.6302650553	7.94615291934	22.4935752384	19.9467983281	9.44733419848	11.0051706123	17.1564490957	9.67137903599	5.07206487206	7.73072609887	11.7705857279	6.58884147613	10.4840990387	21.6352474751	9.59905490422	23.6399496716	16.6348157213
ACO1	14.8640325651	8.20084851693	18.7189363234	4.13259335101	8.47842379169	7.76820999559	11.2609176134	18.5945959562	7.05462730639	12.6498310428	22.5609676183	15.7707353084	8.59136680569	12.029727864	10.9853743116	14.1120813426	10.1148789616	10.9340700133	4.2152978347	3.35494984372	14.5859838919	8.98327577446	3.97208359264	10.1542400131	9.5934859478	10.5555044668	8.87326020708	13.6662425836	10.3427105212	9.27999511956	9.00507206237	14.5395810419	8.4785289855	10.887878048	9.44374668588	11.0970639151	7.87330862745	12.3891646956	7.61829202333	12.2427240915	5.09953349797	11.2849521453	10.2856210746	3.59237623015	12.6785441657	8.40577933424	5.1851597996	5.27964369303	10.6306673123
ACSS2	40.6416102463	4.44960254965	53.088135363	7.29510195679	13.9580878798	8.74711387046	30.055129039	39.5732678481	12.2940525394	29.4715695271	37.5490857654	33.1437292719	4.41603920326	33.0335610804	14.4513159893	28.4308876637	26.0325873934	23.5953577174	6.28120313442	5.14154405531	31.5494988811	13.5157129557	9.0863397486	8.0311715713	23.584712578	3.95361565193	13.15706253	9.60884675188	9.66159133582	5.89364196211	5.79724246311	36.8039394628	7.28621763763	5.62926426675	16.3646112375	5.43498818205	6.9396109615	65.2508152051	13.6631569924	21.2710878906	4.40042753767	9.24949156412	19.4868268235	15.0019976401	32.8537193322	12.4811077586	10.1385588728	2.99853348964	17.47555386
NUDT9	8.16379536345	8.5434126953	16.4770220571	5.04996335644	7.20631047921	5.5305094748	2.84824501449	12.9946251276	5.4425366301	7.35575202574	8.35924850625	5.57498364058	7.71766650332	6.28954466834	7.52402621235	7.12892825816	4.62823429174	3.71253067785	4.08674045273	5.89875514735	5.04186699922	5.74286188255	6.3104061537	8.83126547014	3.45171084792	6.45675304378	4.38589535774	5.97854554375	7.21102234046	6.34940434981	6.32719496344	7.54311972231	8.37231447397	4.27319920734	9.48461375238	10.6897086545	4.5055531883	10.5760908922	9.94490180201	8.59572856552	5.66150525262	4.38397081282	8.96820604432	3.93899987733	4.76332395449	7.01457249973	9.31312782261	2.57678199633	7.56275553921
NAT1	5.06797712532	0.29230846789	8.12648687643	0.501058297472	4.41222318729	0.866046101264	1.75725807525	8.02766938104	2.71777462324	5.74468810863	4.67043573177	3.1892775684	0.268345816576	3.93366616432	1.2119960032	4.26037523735	4.75073026107	2.19956827303	0.799305591158	0.837925313255	2.21614730575	3.20816614071	1.01046445396	0.350824815059	2.07849559745	0.20725190438	0.879410742024	0.310959373551	2.06776128618	0.534111561559	0.307258349991	4.94640080712	7.57466615189	3.37129183813	1.80214876362	2.03208281062	0.804274385065	5.62491970473	2.16394078164	5.74637186019	2.05878117088	1.86665368238	1.86967337757	2.2222590621	6.71339204041	2.02458167916	1.70668642845	0.716326566142	2.60274998179
P4HA1	3.48571066811	6.06745622413	5.19516685706	3.72537398342	8.48418122605	3.40303197424	5.5883017042	7.13782646893	8.64528564427	5.64985981116	6.28142433124	8.42678240582	6.81189105756	3.74795431802	8.16626101558	8.85360910184	5.69262744231	5.47240064562	4.79260796207	2.67624342095	6.83620371273	9.46617248346	3.26344756532	5.36302594101	5.26863368463	5.69321057127	7.83639415046	7.81128337776	6.74949360459	5.75129563606	6.27169766577	4.96601901432	12.0676582644	10.6136343238	13.3492320217	20.8472993937	10.1998529967	34.5464213555	9.99018848834	7.53050153258	10.1302521732	10.0829003273	19.8860904003	11.3969449228	5.98893131805	11.8145750496	26.3809668348	32.531904462	13.8168730826
ENTPD5	11.0288445709	0.704015890363	34.3919073448	6.07684504539	5.98732222427	5.3397637331	7.3102163132	30.5353905808	2.58686627952	11.0679194026	21.026409281	5.89697368033	1.14006600297	8.10598398556	6.81384517691	10.9331882336	11.9377143651	12.3152440212	3.6222038953	5.6625020134	14.596829694	3.5991715539	3.79691847968	0.779027813627	7.6085091894	0.878378639743	4.18238225276	1.27511619022	6.09689863894	1.70966534012	1.32638777235	16.8349997605	1.22593439356	1.27014991593	4.14079565177	5.21761751431	1.97284732867	2.37961345926	3.4165405493	3.0536584408	1.28680987574	1.64906699207	4.25670354569	2.34425712325	9.06431605679	1.27693086831	2.43572231538	1.97762131519	1.05925579758
DGKB	0.00567030036677	1.45744614029	0.00153077838174	0.0842257133015	0.0243143607254	0.141910746674	0.0141908469714	0.0323855834094	0.515914552125	0.110433025947	0.00887444575871	0.00584916846423	1.76237240445	0.0	2.54141661288	0.0608180987834	0.181970830467	0.00726924443161	0.0525810491578	0.066163465142	0.125450879765	0.0118195747822	0.0172229532935	0.234203564241	0.00499122914076	1.00932702325	2.75375738814	4.79764018415	1.57524279721	1.14564951745	0.335150565305	0.0784661542132	0.158021694034	0.0420905482305	0.0	0.0518137224917	0.0764700458416	0.00139906216153	0.0152063492755	0.0448237022245	0.138130728436	0.11650905386	0.00232864963199	0.0493337150372	0.00768998798776	0.00984152808982	0.0106591940253	0.029121467753	0.0538177142166
PIK3C2A	5.49433644001	10.5579760628	7.11750726351	8.80059389612	5.35477678151	11.7204152948	6.1606392159	11.0684083216	6.43544243584	7.37920102481	6.9701408203	10.5160210059	13.3291439701	5.88185723982	9.33217609183	8.10862040204	6.55539243069	6.60390085086	6.66110559208	7.57315044443	6.76700749624	6.20619777316	4.5643202711	8.04518601314	7.02547225475	12.9971356068	9.80720694	9.39932479323	10.0461423242	13.671318266	14.4510429328	6.4325750148	10.9491310219	10.9094766558	13.1357615944	15.0573715432	9.43234543486	10.1089137678	11.5408591131	4.76080411286	11.3451814349	11.5458251447	18.9915796192	7.65987628122	14.0563243441	16.3276601489	6.50334559713	6.22559698814	15.7291132497
GDA	14.1101203945	0.0878700556308	35.6543011128	0.0158929451533	1.96032336056	0.121491892343	0.556644829765	39.0673271972	0.56653356707	13.3667106283	18.8438836754	0.853366223952	0.0610450763389	8.48091906571	2.64064903094	2.37775216249	2.55398653446	1.35878248509	0.133292397852	0.025278927434	1.76611781877	0.808987386476	0.00172342115499	0.0562455978799	1.74407653473	0.168860714022	0.405347825828	0.0390272897979	4.30536589241	1.07224705814	0.114355551312	19.5194370184	1.31600797508	0.665960884207	13.5282734782	5.73340098666	4.21999839289	13.3893771295	4.45532951386	1.59003893751	3.32767108973	3.64962406548	2.72350482061	0.0909744182194	7.79351094852	4.26744988581	1.28420586871	0.191407098645	1.97563186966
PAICS	4.49607069981	5.13556074502	4.25595530153	10.0039119386	5.16627511023	10.4652748194	5.80524763447	7.28556548707	10.1922917545	11.8340814309	7.7799477035	8.55204765747	5.62713735664	8.3739331238	5.82678190247	9.44733271072	7.01207152464	6.1493823684	7.74785188162	7.73488771444	6.62527542496	9.1749379276	8.28876756428	4.06042036716	6.36496918088	5.32805853634	3.1572448396	4.24926790623	4.55647284172	4.90910468557	5.11032550178	7.61201202393	21.3742713312	12.8263947329	32.2064892756	26.1661186812	15.9453682741	41.5542649848	28.1811861137	29.2641347083	7.63455766936	6.96509657226	20.6752340611	12.5467809742	15.737020573	27.6670907985	12.6224361223	9.75924117115	26.4359811247
ACER1	0.0	0.0	0.0100544066582	33.7457169146	0.0	18.4778876958	0.0310692799552	0.0554905801966	0.075582434199	0.0131880446589	0.0582888336996	0.0	0.0318009743538	0.0802243785857	0.0605621638719	0.0234978455344	0.0931336081585	0.0159152015918	6.92001243158	37.7683120456	0.0	0.139739274508	32.0327245047	0.02884289829	0.0	0.0223463849252	0.0	1.7146880889	0.108151111401	0.25456076832	0.40898926587	0.0429482277761	0.318070030845	0.0	0.0324518151987	0.15469142503	0.0106865523829	0.0551356358828	0.0399511310654	0.0	0.0793857370685	0.0887247323755	0.0458848726447	0.277741743599	0.0101018236667	0.00718231011922	0.0544532774673	0.0100670861571	0.151493008096
CA5A	0.00899082333559	0.00543889330681	0.0163836058877	0.00286174752518	0.0041306602761	0.00468778243009	0.0	0.00167447455173	0.00456152601669	0.00477552300015	0.0	0.00347791366332	0.0086365883864	0.00726251265859	0.00137063536516	0.00212720127786	0.00562076865009	0.00288152691394	0.00694770548882	0.0107293022234	0.0	0.005622332252	0.0	0.00522215111252	0.00593556644216	0.0134864161621	0.00872689271624	0.00124679864098	0.0032635500141	0.103240483009	0.143743251568	0.00388799581108	0.157609731782	0.0368044503909	0.0102822362716	0.0840229704928	0.00967426900968	0.0116463466766	0.00904169032537	0.0	0.0698126132095	0.0180720640356	0.00553845725027	0.0398101719214	0.00182898574093	0.0078023591948	0.0183096428522	0.0182269634094	0.0761904650971
UGT8	5.63860710034	0.163198822198	11.2759881813	0.823858988345	6.93151693287	0.679419524941	5.00639229549	15.7216618779	4.52841830748	8.15963604141	9.47610132707	10.6002016057	0.149132628454	8.01157538552	3.83180703087	9.50202567321	6.49167080773	6.27426086333	0.951891344011	0.467727403026	6.29092834051	4.16823907458	0.591375153235	0.133043162468	4.71802121785	0.2221877735	3.77223977028	0.0550581397732	1.89292255677	0.466552085321	0.162760146239	11.4901818576	14.5325702252	4.99332988452	17.0671496028	14.5404123648	1.52481797014	32.5533748017	15.6639636298	4.85491418658	1.00438294891	1.5756475869	9.11986662722	2.58006308202	8.41533076237	15.8095041667	4.87520145156	4.16997818738	17.8061867689
GK2	0.00923735337813	0.0	0.00748126551033	0.0	0.0	0.0	0.0	0.00688155581737	0.0	0.0	0.0	0.0	0.0	0.0	0.0	0.0	0.0	0.0	0.0	0.0	0.0	0.0	0.0	0.0	0.0	0.0	0.0	0.0	0.0	0.0	0.00895058898017	0.0	0.0249125261299	0.0	0.0	0.00767350185951	0.0	0.0	0.0	0.0	0.0	0.0	0.0	0.0	0.0	0.0	0.0	0.0	0.0250494789677
AMDHD1	0.0467507750642	0.296280641783	0.183906552165	0.1147932593	0.0736413990995	0.0789307839126	0.117001402363	0.0398033697612	0.372729831097	0.148991517191	0.073168472682	0.149843566542	0.397763769409	0.0755276981938	0.150686713115	0.151694952184	0.0584541106058	0.128429633098	0.0894570969945	0.106267760046	0.152855714156	0.359175139471	0.131857759135	0.149995241107	0.0705461739016	0.224406734691	0.129652514461	0.192641994635	0.237578786386	0.350584956876	0.271796664028	0.127077825857	0.288191367055	0.13997858815	0.0741975838008	2.5187941316	0.339196583545	0.247179802217	0.703885829767	0.0461955867568	0.420974093948	0.2147924692	0.0740546995215	0.342416311004	0.103255982416	0.0502307131756	0.485451460965	0.211217662094	0.253553698501
PDE9A	7.70563670127	7.02855877567	0.924247417975	0.529136356591	0.569688334482	0.603896939582	1.10831071773	0.768949176489	2.50607822597	1.89988233562	1.79672249035	1.15171943124	4.9085130017	3.80837282202	5.23063138221	1.55070832221	1.56317728227	0.786088859481	1.41449575358	0.411945982998	2.2376323327	1.65734364893	0.439750576822	4.85689175601	1.53827767518	5.58615066152	1.99054771755	2.4716132813	7.69619957898	4.93992911866	3.2578954102	0.954590831761	1.5985837219	4.30619897334	0.888257515755	3.09867545941	1.29319256993	2.59719976156	2.75985045956	0.0740543001637	3.60362833525	0.730386849312	2.10687604556	5.47144686036	0.413021865658	0.100512788499	3.81663379255	0.116021925347	0.203230903801
CMPK2	5.23740329311	1.52361202458	9.79043758333	0.475161512403	2.66677040514	0.237709724866	6.96072479313	8.86272406476	8.8813606059	4.60692550288	4.20288415188	7.90068034532	1.46338444629	5.82046328317	3.72008757848	6.51542219924	7.82588229302	5.39387343023	1.00106659995	0.550700183382	4.35193222663	7.43691711538	0.212149859184	0.791190691702	4.95520457897	1.68633307533	1.57447638708	0.934468335952	2.58829215789	1.72035031187	1.40607885686	3.26746463027	5.8985067301	2.68473083361	2.04107170203	6.87941749275	3.19466310832	2.72854325755	5.54212825496	4.84145518974	4.704449815	3.15153776113	3.57051220171	1.48876493364	3.35238716318	4.40757936992	5.6647755037	4.43306315217	5.84612449471
TXNRD1	12.5823962321	8.00900363642	14.9336342423	6.30063994493	16.3113905908	9.64704090044	13.0977533334	12.4654787721	13.489261707	10.8152877599	14.7159319355	23.0151621054	6.48218038378	15.0046526747	8.07871323312	26.6628998889	16.2839189687	14.3237051583	4.11380981897	3.3019934094	19.7328432479	12.448789881	3.91112395323	10.2620965357	15.5646019272	8.73532223835	7.91705645659	11.4830602774	11.4719837688	6.39169149664	11.8212408785	9.17765468447	13.1696645213	14.2874606474	37.0990573658	17.2278696243	13.0617613191	14.5315236995	18.1372506859	14.861433897	13.5194302456	11.6037298065	13.6435786754	9.39573688568	36.7887846845	17.3824913989	16.2678644584	28.2481266977	16.3712796676
PMM1	6.78799333346	3.03222582762	10.9865166308	12.7231262126	5.96801568092	6.62325882591	6.74045032968	5.68797555341	5.5553907128	4.66481017669	6.97198834096	4.53881488684	2.7171779981	6.73487367934	4.84529337897	4.71031930186	5.23447408021	8.69758564126	5.80464524859	14.3054597259	5.881449947	4.7723782205	18.1813240551	3.53194021602	6.94450178125	2.33399973049	4.74196545569	4.5328355751	4.23343572201	3.52350773349	2.76703530771	8.09029423513	2.06105809202	1.70854891321	2.46136833188	3.58326867904	2.66787404047	6.04351989953	3.79693953801	2.13813080102	2.48940139229	2.22634568643	2.58325873915	6.22564330395	1.47924530247	0.778076529828	2.55913107137	1.39114769688	1.9766661165
PFKM	1.98993186853	11.9584020245	2.51917134204	5.1925300919	1.68816807722	6.50091014135	1.91685599471	2.61812211065	4.75311198811	2.8778688887	3.13366499624	4.04316583096	11.7767239874	2.68564158646	11.3265027575	4.54962678667	4.60048570613	2.2195522802	2.89022227346	3.16235872063	5.68169977772	3.47750550871	3.82999640541	19.1224376706	2.45833658469	11.1063332897	6.9228604443	16.230679043	11.2227626814	12.8754208531	11.8672300679	2.01925656581	4.35381279865	1.34205720511	10.6851243683	7.36504478312	4.0237569235	7.04030244946	11.5018903206	9.33749362031	5.79771376	3.86786664094	5.21277938812	3.01893372256	5.47292369944	8.97925824363	4.60801302302	4.30776338483	8.26796501046
PPAT	0.715710615277	1.04016992862	0.422048461873	1.69858816526	1.30315534614	1.85495323796	1.13083839058	0.948427435075	1.89423930436	1.36645018708	1.15111247945	1.91631540165	1.08988060754	1.34275166475	1.07801542476	1.55132655251	1.08045145286	1.21350851777	1.25056484662	1.24900861241	1.01151755951	1.97175367808	1.16959680416	0.722857793235	1.49805883311	1.00134867106	0.800346235157	1.00805950992	0.680012457819	0.695237799059	0.961940647848	0.912817637602	3.99832074316	1.65257057331	6.63863066387	4.58099737119	3.03219871859	7.48029432979	5.21941988849	4.52680349943	1.22024841688	1.87396128764	4.98994123388	2.05071136397	2.21412696059	7.63451570642	2.98842984975	3.82997193597	6.44410857066
ADO	5.48010637123	6.98131266362	3.92557079367	4.20331890583	5.40811850008	5.26074654068	4.27041984827	5.10683160097	7.55813922575	6.61494794207	6.93573373472	8.06620328374	8.6121172589	6.64798434732	5.5916685235	6.48288195674	4.86687511267	7.03809969483	6.14068681142	4.78479745568	7.81068677347	8.33228012106	4.94250007851	5.32801041709	5.8251455957	7.02729216814	4.96877980047	6.7901798691	5.52956226913	7.35072117035	8.34357271985	6.49347719253	10.4443447637	8.24437751046	8.71080042961	18.2093743559	11.205823955	11.0269751621	8.55117501054	10.9815583334	11.4219907079	9.67209968985	11.1084953121	9.36858304873	7.65474252751	8.63009908376	8.09504837827	18.4052675357	9.63667337732
AMPD3	1.46300204685	0.668828281527	1.51424426258	1.99884386288	0.558101275034	1.80282418795	0.892218428863	1.73123857348	2.72786978093	1.57660520934	1.44243340099	2.63556788912	0.870951350277	2.33793892341	1.88409801174	1.93189614267	2.63490099867	2.0719048102	2.91410578386	3.39933872542	1.86760295158	4.1053797507	3.19041307335	0.605362601531	2.98470653197	0.85721451903	1.30727067171	1.61426046649	1.29024159148	0.693118794471	0.680645318808	1.57137531746	2.19003218996	3.07184278982	2.35741441433	3.84778504814	4.07817905766	2.79917717244	3.87950301395	1.16119953277	2.15669232439	2.80506415277	2.52148396649	4.44584066943	1.84156409024	0.950300090101	1.66633258694	5.55923081618	1.14221272792
NEU3	0.408350678239	0.951724030279	0.532613430523	0.733007503589	0.405758651232	1.26262094382	0.796181137868	0.978067987391	1.38038472252	0.928119987799	0.92892364452	1.37573878251	1.23456045686	1.02791466553	0.981560309141	0.896492875338	0.908348498312	0.906993774145	0.454986437982	0.483532372231	1.16281201588	1.40744105183	0.546246956743	0.77038455021	1.416889466	0.923074862737	0.958646161978	1.11938789844	0.704934793474	1.24820348784	1.03979404412	0.698136060958	2.12255316096	1.55342817497	2.62205384151	2.22661341318	2.86728714599	2.04027756883	3.48584325406	1.96355000049	0.945598617331	2.42424684617	2.27271612118	1.66648262465	0.587285481776	3.0176586229	1.59178958928	2.63369682794	2.05374564869
CSAD	0.870385939738	2.85100633801	0.896869105993	4.12049401885	0.390495121299	3.52257840186	0.542013850882	2.01220767737	1.65027386986	1.17205367282	0.639539595261	1.37521578496	3.773540561	1.41934560462	2.48931704066	0.827589837656	1.05250877527	0.780551817476	1.97884051845	2.57476857811	0.916535396944	1.92672907814	1.75316292873	2.48422328039	1.27331826456	3.09420228441	1.21767337961	3.86921294324	2.14778909882	5.00396886707	4.70384237672	0.53719525904	2.67247847221	1.98857480362	2.75055006554	2.54588962606	1.36832904947	1.22198487151	7.33781241214	1.04175031811	3.51267032379	2.47507139965	2.48701584206	4.97861829051	0.811321409658	2.42557574338	5.71509562703	5.75581637958	2.75365669854
PYGL	2.01523318056	1.96321263516	0.648004204024	21.0021563312	0.707707454219	21.381194518	1.33805766227	1.24225421076	3.20957545975	1.89852320266	1.61503075282	3.94837614763	2.51885854284	1.39529472958	4.73310729539	2.15487927882	2.15975633842	1.73032207886	16.8845186321	28.6327560309	2.04515083629	3.04881571222	15.3707960109	3.16768923883	1.56984351151	3.1115020052	2.15204528687	5.0603809685	3.55301458892	3.55113863474	3.63725968626	0.879552492972	2.68218287786	5.85268696442	11.3176212776	12.7402585217	10.5661337804	0.999070056276	5.39633782798	0.284471614489	3.66481255698	5.4310381786	6.72525467685	2.11556420589	1.77672508459	1.16157175316	4.09988463632	15.9325066813	1.39408860386
NAGK	3.42885073562	4.44294738896	2.74433074021	16.0370300995	4.93352938522	11.2595730584	4.05842906076	2.99765492328	10.4316973798	4.1460267562	4.17948545302	5.10110082233	4.29221530213	4.89751836254	6.3649130195	5.69024213192	5.80538758044	7.87612799081	12.8056617313	18.5305021915	5.52105077664	7.28271778171	13.0858659088	6.23404730619	6.6738036863	4.41722587106	3.76281801599	5.18792395828	5.00633103852	4.77770549099	4.44029722424	2.97601424182	6.46228799013	5.42556807001	4.65422572603	5.21752226931	5.61150937718	4.76706175259	5.11314622811	3.21673186563	7.56728108826	5.69033138206	5.14883232491	8.5172391141	2.4881107444	4.26736543885	5.39918179088	3.38730736433	5.28357557431
PCK1	167.91679394	0.258872391492	192.468495791	0.115554544867	3.21497606339	0.193860209557	0.0329191300303	83.7252748608	0.0694048993708	52.4667761205	89.8927532583	0.0223881447732	0.141516434487	14.654155114	15.3698416744	0.268886477057	0.447343615274	0.408079399079	0.311712778669	0.0711599715385	0.11439857041	0.631719612187	0.109870310089	0.368759634025	0.298722026444	0.487743686807	0.188959175717	0.3546003943	7.2191937428	3.17834742312	0.170787055956	101.217538273	0.159635258725	0.229165158351	5.94327107457	1.94933729655	0.425738205064	3.20132751358	3.57898478525	9.98463222711	0.317223629113	0.942423789253	5.23765380115	0.26239819919	8.85589504555	0.0684894728703	0.227484718324	0.0170663610465	1.40537899495
PISD	3.6329761063	3.55801700669	2.36140866172	3.78072662829	3.03832359954	4.25342561817	3.03369592622	3.32095739242	6.56493328739	4.2136620017	3.9234258245	5.76842052987	4.12257958089	5.78230600771	5.87191616964	6.62864028539	5.60069311184	4.41834568461	3.9242646296	4.06867853025	7.15748562276	6.31094262499	3.96239399784	2.85796679207	4.74475202784	3.11586578449	3.13296669789	2.94025080597	2.75981369675	4.35054633201	3.20049227096	3.45537038675	6.85272272888	4.69085508344	13.1294419399	7.62078450288	5.93664476922	9.11868132337	7.34889754298	7.1725779506	3.48586231302	3.71972720027	8.81043983056	7.71930158127	5.02232500527	6.34076507431	7.64512258436	4.94107361165	8.90353732629
ADCY7	0.473937239786	0.209578058525	0.323232280793	2.49833012822	0.210101272479	3.52744691516	0.499412574205	1.02049406035	1.90464668845	1.03122715602	1.39565621686	1.59531698235	0.592376058338	1.68244605316	2.16752721349	1.69378488021	2.01685163191	1.24180988365	2.01109345764	1.71658019244	2.25028762468	2.62835596025	2.30767650323	0.817783619882	2.59638939531	0.411582605313	0.871625460368	1.54160901947	0.410464588888	0.806435535272	0.678765789157	0.862945851261	2.57036936892	0.492850740776	2.05394043797	4.37561037181	2.4585633485	0.97396174406	3.4316540199	1.94512555354	1.23618218725	1.40574854258	3.09109674209	3.34059809202	1.68298372217	2.6817980316	0.418107606138	6.48796872817	2.31393038096
UGT2B17	0.0	0.00696642713555	118.544286386	0.115462625654	16.570697568	0.048034911346	0.302615085939	0.0707769838087	0.595950087016	56.8673946316	149.935793485	0.00668204837433	0.0	55.8272547487	2.79664453106	0.0490434089513	1.03671113174	0.952230188643	0.0444949747282	0.0961986723342	0.573256764491	1.22063486	0.00655845970586	0.0	0.980734471989	0.00518223819882	0.058683836709	0.0	26.6922228128	0.0	0.0418441112169	51.3333678077	0.920084240202	0.050912409574	1.5634720523	5.81871633879	0.862436162936	12.0382347473	0.389124401277	0.0256031390114	0.0	0.108022468461	6.31007207449	0.0	0.0421679399086	0.0	0.0	0.0140076451584	0.140527938821
PDE2A	1.37127237579	5.24818242317	0.780847452204	1.53440690292	0.771153208504	2.6671615269	1.19395236999	1.41231716522	2.56491267118	1.85738055868	2.22432797326	1.80294448674	9.98450746203	1.0774077076	6.40166926899	3.77743735046	3.66332657627	1.28724331003	2.1051612123	0.616018609577	3.99022797076	2.05865625246	1.65200404131	9.74343384861	1.055344044	7.38398879933	3.01600415886	5.29955824598	4.83609922243	9.14940030883	11.4016720049	1.36096906001	0.562481272577	0.549681999663	0.439090184726	1.23249132874	2.82094033271	0.175641520835	1.74626966842	0.348002342962	3.27658416143	2.04172972411	1.26477287846	1.487829688	1.19102217018	0.645942890651	0.367803868719	0.32812645482	0.43688007324
GUCY1A1	0.547563906663	20.2057848215	0.579532093799	0.52484355312	2.03541114815	0.914890740898	1.105637453	1.92370873392	6.85997542052	3.26535619801	1.79186438941	1.50435900901	28.4552675259	1.19623508669	15.6477989812	6.37160015863	7.29372961049	1.6512228665	1.50981496505	0.356422730676	7.54777445571	4.50196944108	0.278769798035	18.8680959796	2.59616282082	21.8294261522	9.18329929182	23.3667147714	15.0107809257	29.7461983785	31.5806956024	1.03326017293	8.52064129264	5.06371662606	2.47435945174	12.6405465712	19.0307555639	1.95285590199	2.15509018207	0.476502864934	19.4256772729	19.5835111199	10.0348555939	3.02777517313	1.87337496476	1.29235493788	2.06645074815	2.36898650498	1.11364613883
BLVRA	6.4032461116	28.5968696918	3.55037607983	27.1667154083	7.56733786895	19.6345634714	6.4347191591	5.37935110612	19.672185894	7.92198817726	7.27719497281	6.36388966797	25.556453126	7.63915829037	16.808037505	11.1782838468	13.475050502	9.68646713466	23.6191298695	33.3713096219	11.250667417	16.3987947993	28.4332350331	30.9971930005	9.15697860119	25.6468228546	9.53327605382	20.2128715697	25.760325747	24.1752489442	25.6864798816	4.5156370459	27.8962833781	15.7175545752	7.5129026286	9.07537184942	12.7963102162	7.21166144227	7.68774064494	1.98576877617	19.9691530205	9.62786372056	5.17030039427	11.0013158924	8.40076753865	15.2000518793	15.5678618139	4.52944244636	8.37482077796
AMY1C	0.0	0.0	0.0	0.0	0.0	0.0	0.0	0.0	0.0	0.0	0.0	0.0	0.0	0.0	0.0	0.0	0.0	0.0	0.0	0.0	0.0	0.0	0.0	0.0	0.0	0.0	0.0	0.0	0.0	0.0	0.0	0.0	0.0	0.0	0.0	0.0	0.0	0.0	0.0	0.0	0.0	0.0	0.0	0.0	0.0	0.0	0.0	0.0	0.0
ADCY10	0.0496761662202	0.0400680201546	0.0236660980959	0.0260428814121	0.0214802408624	0.0101572437353	0.00731309814877	0.0195920887076	0.0177906202016	0.0155210331749	0.00914669758331	0.0361716617651	0.0411692854987	0.0330456747595	0.0178189295478	0.0221237249046	0.0146145478405	0.0112383774068	0.0180647133104	0.0	0.00668790435288	0.0438558400748	0.0155324068518	0.0271562065672	0.0	0.0175330000634	0.014181733745	0.0226925882637	0.00636416175172	0.134217673057	0.13590781925	0.0657095991835	0.200959961961	0.0114834201754	0.0553792684436	0.186911455784	0.0176078314632	0.0108148712943	0.157512166236	0.00577485146621	0.0427104982436	0.0574311622865	0.273610072968	0.651025546104	0.00713331252567	0.0067622988254	0.0530999602603	0.0545006692347	0.122823646588
PFKFB2	5.62955857929	0.644213807874	5.10930889371	5.88628882925	0.892305257148	3.56997503208	2.2454158932	8.30121194182	1.26921341218	4.0628929227	5.75172321434	3.74968940615	0.695121989304	4.69233350177	1.58662757833	1.69488897517	2.36900681084	2.19216801449	2.10806866137	3.40383649539	3.13655368408	1.94501819131	2.83873509064	0.532708748303	2.24849757723	0.600611598751	1.89713657163	0.991459365783	1.07919985289	1.03747056212	0.823333054344	5.24928048742	2.9724574658	2.81954602938	4.99992901128	3.40653364368	2.60623706586	5.29082488338	5.82842024408	18.157016199	0.98032415611	5.45355394774	6.3527171942	1.83508180928	5.62155044856	2.97195639081	3.37541051218	4.80190235825	2.5832947667
PLPP2	13.7883317459	0.519345997325	13.5646138207	1.294995592	9.10794465179	1.70489590282	7.96722879069	11.5752374265	5.70577304398	10.7287751298	10.0290746466	10.3340405496	0.767187705868	14.4718790534	4.77732457514	12.8815941904	10.3504316661	13.3847687461	9.65789482092	1.55105644678	13.2864425043	5.31621825012	2.84398747051	0.131119081458	8.52867732313	1.79160934823	2.70659311258	0.217711581997	1.90328995432	0.631214603555	0.825230736655	13.2320523384	13.1621892219	9.60555145583	4.10555719592	5.61513134713	7.77955187256	17.1407136062	4.79839906712	30.2985501641	9.78843442008	8.63285904852	2.89499666953	9.254334641	12.1569734585	10.9260777143	17.9661720466	11.1000241894	19.1440060923
UGT1A9	0.0445503483286	0.0	0.102229511407	0.0472673985895	0.0	0.036133049258	0.0	0.138286231347	0.0	0.023663151323	0.0348623198245	0.0	0.0	0.0239909410299	0.0181109947837	0.0140539680452	0.00928380682872	0.00951881883284	0.0229510089016	0.0118143710051	0.0	0.0185727788507	0.0169146367662	0.0	0.0	0.0	0.0	0.0	0.0215615833299	0.00609007136129	0.0	0.0385307465665	0.0	0.0145895522469	0.0194093017227	0.0	0.00639158451708	0.0	0.017920959558	0.0366844093037	0.020348697386	0.0	0.0	0.138430194364	0.018125581786	0.0558442448633	0.0232630634875	0.0	0.0
NME5	0.412475633076	2.38936509967	0.133624409558	0.0238708267124	1.64007071905	0.203332562905	0.281532877521	0.195543206065	1.08820905036	0.414276620263	0.340383720204	0.702053658567	2.43978085641	0.448285577037	0.82317197027	0.58199408808	0.412586037257	0.769146030105	0.486807018241	0.059664549223	0.703736972289	1.19120461545	0.0569478294694	1.31840904161	0.811974074737	1.65592442138	0.829851976127	0.790398407688	2.04712450692	1.98682976926	1.55508251383	0.207559160992	0.88993542339	0.142447378571	0.0735151645518	0.448553396323	0.116202854297	0.0277560597306	0.162906916651	0.570608196621	0.856369371595	0.261291925848	0.147834205065	0.391493553025	0.146459550485	0.0173552476961	0.202069660501	0.145955914686	0.223706927135
ENTPD6	18.1780363291	2.98783481821	24.5816464462	4.41614327171	7.66770504658	4.68455017463	9.14420759261	18.032719783	9.41404733701	13.5296662625	19.5692513057	16.679348575	3.89262701023	18.7367673166	9.88764439454	14.2140571725	13.2759099908	13.1241407082	6.12753018185	2.85595951673	17.1257281012	11.6707200292	5.03246483053	5.41675621903	11.4094166809	2.21655135848	5.32143375684	4.54664983802	4.42989144964	3.6266140591	3.3445832353	15.7509622137	16.8426775282	16.3482154552	38.1362209292	13.0304560478	13.80133033	30.4954301598	21.9776969292	38.0073784317	5.37430731427	20.8002826517	22.7899317851	13.397984682	13.7942516592	45.3109321212	20.6266120723	8.08588095565	21.4510345554
NNMT	14.6694931146	8.1244029305	1.87144920367	20.1049572396	10.7743497359	7.01096806828	3.92197770863	3.21394824972	19.8241193771	8.71556260718	6.50196397561	3.81317191084	7.10381092274	7.57538414217	11.9396314307	6.04292700965	7.65329173997	5.2549880172	23.0232821712	2.20016857772	3.99458743732	20.5143754974	1.93665540794	14.397158135	3.37558246015	13.842484346	5.56550407732	9.42913191906	15.1290369165	24.5075654443	17.0962136856	4.3584579558	16.9388449848	77.4320734544	16.8960531476	16.2445957605	34.0741216967	2.31543541567	8.96891943152	2.3197315217	45.1933020122	49.0549706259	12.8715530035	12.3799370067	7.27606430751	8.6646980829	37.9889094259	8.13811312047	77.1604618564
ACSS3	0.193175078672	0.353106421721	0.0619708883914	0.122175367833	0.161364658167	0.184000732402	0.065925270977	0.191568155126	0.268567539276	0.207877003497	0.145277136506	0.137805975473	0.407276953119	0.105378291849	0.763384572244	0.192315595453	0.177229112278	0.138296769583	0.426505847542	0.0498977699956	0.175126196361	0.251013684096	0.120969438693	0.26520501438	0.139124099192	0.297292913215	0.392054480585	0.591433813061	0.409792206773	0.53911844642	0.340323911884	0.145375591642	0.333224416881	0.31466613527	0.0836143109246	0.266757345393	0.540974488834	0.0306405472469	1.28771929377	0.0161133337167	0.307100607721	0.676851023728	1.74633741925	0.293497953799	0.0489939507392	0.0587828465076	0.334839761561	0.0823929864527	0.113953146857
HAGH	7.65594939981	5.54312252862	10.1445008728	2.46553079732	5.28572285819	2.79477062864	4.11006274742	4.59407829124	7.1988526348	5.33269345902	6.2213127396	5.98348299309	4.79904645277	6.40735999755	5.36608012209	4.86726900282	6.19021554221	5.26151237361	2.86760468443	3.47299402397	4.11601169014	5.54983851157	3.81641764592	8.18678916877	4.47157661206	4.90888055458	4.57237656801	5.68730382287	6.07240585421	6.37302575969	5.94044074285	7.79517522125	4.05259463348	7.35446916453	2.73705262687	2.92801310084	4.60031487598	3.44018684744	2.62076912396	3.12984626564	6.73052493047	3.36611054487	3.66935630928	3.40324667025	4.73704521333	3.42705580172	4.05606287357	2.5831469132	3.6148724922
TK1	15.2977421779	4.35399824283	9.23554790205	11.0516206889	20.1414568605	7.61264295696	32.4470297286	19.3673604667	43.1056450796	19.8656881205	21.2416495597	37.101615801	3.69150187384	50.2847030044	11.2799674315	43.2777031075	33.7228571092	30.3625871572	12.1466786083	10.4756713583	29.2980953917	25.968277753	12.6118052413	6.99485487788	32.8369505372	3.42396409106	5.39866521404	8.60326503245	5.12950183279	6.44362929244	6.00572496672	18.6247262938	38.0203836115	27.4006581965	56.6695708177	27.5617837634	21.3666445984	37.9732249036	38.2794520884	98.5068918883	6.58669438611	27.8580343796	22.9206568288	16.443811116	36.3712605668	89.5858301968	36.3012793046	24.1458872146	82.118047254
G6PC2	0.0229618435332	0.0	0.0278949458324	0.00365433711975	0.0	0.00399074043462	0.0430993051539	0.02993531833	0.087373293934	0.0365889111016	0.0269527567027	0.00888231326303	0.0220571558118	0.00927393816451	0.322045362605	0.0	0.0215324902062	0.0515143245123	0.0118292560013	0.0	0.0394147630294	0.0215384801775	0.0	0.0	0.0	0.0103329683894	0.105866982768	0.0	0.00833484565201	0.0235417798542	0.06674704819	0.0	0.00774082011909	0.0	0.00750285967393	0.0572234519469	0.0	0.0	0.0	0.0	0.0	0.0153848685939	0.0212171651109	0.01605347278	0.0140132497904	0.0	0.0143881117148	0.0	0.0233501223145
AHCY	34.3622381617	12.3995765765	26.8260813291	52.6530950244	47.9009123	32.1672741119	25.9755217727	32.9672330002	41.4307002299	33.963448447	38.9917469847	33.3849465262	12.0132386451	45.0568355547	25.8643423472	41.3661045111	25.7877928259	27.1670120649	30.8385802841	44.120043394	38.4316713861	28.0189685797	60.8228908853	15.7728458377	24.7320954007	11.1587788339	15.2704458509	17.6807634769	14.360966884	11.5812075072	13.9761631064	33.7075757637	65.171533023	37.4147955857	125.18313756	41.1314991497	36.3725345322	107.172558883	185.033499375	127.117601726	13.8750733745	46.5673119276	79.3861518807	31.2417111996	68.9746501412	88.3419902417	42.2695813751	23.1951585355	88.9159045826
ACP1	9.6637416162	9.6589328026	15.2480635898	6.99737478834	18.393255293	6.78114097289	11.7202136912	12.467695145	17.165736784	12.6388228327	10.7241412261	16.0271307526	7.84283885535	12.2542497231	9.08781855178	14.1490215176	8.88021118031	12.7094170731	8.13527934888	7.95925086635	9.48457213323	19.1783943087	6.95503841309	9.95529505725	10.48783343	7.39473749421	9.55166903926	8.59683068109	9.88009798593	7.63622336316	8.56984899825	10.8456147842	14.5140377233	17.8924959437	20.2986396602	12.4767930646	14.3915621118	31.1087141854	47.7065363425	21.2242165031	13.941179548	11.7227952552	14.9448831773	12.907577398	10.4987087773	26.1955769913	27.4640864388	11.0535759015	15.1668212349
AOX1	0.991226540663	2.69540921187	0.366091876701	4.32456201626	1.53085570792	3.55546529003	0.290897038026	1.53940750437	1.68070928531	0.76830566868	0.82873097013	0.372194664606	2.90304089045	0.32340272127	4.48311663319	2.41396378418	0.779144657766	0.231795916632	2.21226355542	0.349344741484	1.3301418409	0.904543803952	1.42201477129	4.0157696649	0.468942866742	4.29106764881	1.91798913023	9.630114048	2.31820395457	7.94471512358	5.15579700892	0.58642187359	0.766279889399	0.822630870581	0.529612631096	0.834143903901	3.50476025768	0.0812579130946	1.07281478369	0.0957122385288	0.737377803044	2.8469344894	2.60154674799	2.81414931481	0.102463691997	0.0466992356114	0.115320482325	0.322043476986	0.126956133594
KMO	0.135763927298	0.043802025713	0.127058209939	0.0749028483803	0.110887318074	0.0608242266881	0.128358032644	0.312410597751	0.805134274605	0.266012131881	0.221924326758	0.226408611492	0.00966036157526	0.414293613345	0.106704401154	0.242694490226	0.365906272776	0.587893521295	0.102580896833	0.00960091501792	0.262389455642	1.05274483713	0.0343640787313	0.0140188321658	0.87636951484	0.0235327301726	0.0966375679177	0.0200821391597	0.041614653598	0.0618634897783	0.0409264401602	0.114810306172	0.53294622204	0.0494006590262	0.37657831886	0.596478618476	0.244122840593	0.205452725481	0.543700895696	0.0476983695272	0.181899422042	0.274914612866	0.245321241402	1.70148542296	0.13747722353	0.24087192413	0.725939037073	0.16880908599	0.355887123234
IMPA1	7.3202449772	4.37578704452	6.13951260761	6.5694568517	5.07795059333	6.28917091343	3.70505339445	11.521045253	5.90611367487	7.65342646531	5.56987411699	5.50294525495	3.70275115064	4.72110763415	4.05215007807	6.06523925451	4.33519838102	4.11728832148	4.76986129087	9.99790511124	2.83646788154	4.82492835518	7.39684947159	3.43208521494	4.46975437554	3.61966382592	3.86628677518	5.93029618204	3.80193312251	3.84847980479	4.35018354229	6.78991854262	9.17531685823	5.29988755441	10.3775692651	3.34492484149	7.343284579	17.9688074841	7.96494799405	9.97320496307	5.93826043803	7.60368869519	6.6600700295	6.07759162148	8.50714761023	13.4863897535	7.15537813773	10.7928905946	8.52614233258
RDH11	8.01693125806	9.59723181	8.24639912816	9.04602412016	12.6239303532	8.92953485026	10.8373116892	8.72122091552	10.1141158935	7.74978069047	8.7666877716	11.003794549	8.0425041626	7.69431826013	7.27154799483	11.0084084778	8.63367788716	7.53106589423	9.63351198914	9.01619354242	10.2903031876	9.03047686252	7.23803403628	7.08984017698	7.93249408047	7.29921161674	6.00185878585	6.98063782539	8.38554124048	6.77284804613	7.21364267865	8.2495738912	7.55336685914	7.38652619876	22.101601913	12.8602829269	8.35908983205	15.9279421378	10.6398666046	9.70780892919	9.84793365743	7.88225907709	11.7275015564	7.98843071316	9.22439478737	11.5840522644	16.4495744179	16.2895141631	9.58728178123
PDHB	6.16472803943	9.28524014182	6.78536031783	7.58979944245	13.3628409914	8.3017045823	9.06087434336	6.07144628673	11.9242225928	7.90225846614	8.83283225275	13.3931424811	8.47542821896	8.28205734959	7.27491438297	11.2689405408	8.56388569303	10.1214204026	6.40662549098	8.55034858006	8.54738562974	12.7423831345	8.90030950468	9.76344642189	8.63678396575	7.50273833659	5.99852461832	13.3681546759	7.83545287007	8.18497327981	8.70023434611	5.94025342275	8.6001135121	12.7582567201	9.65046776085	8.07491206321	5.73553179448	12.707047779	10.0172781689	10.3266464426	12.6979552889	7.94330408906	10.7015416564	5.63320795515	6.28818713654	7.30693088914	13.0684897452	5.32596237256	9.17335073438
GSTA1	805.280612687	0.383385934578	988.003029116	1.72585842873	316.533040145	2.08055039832	203.503936157	284.4469014	33.761761027	275.677307485	596.259208173	36.5965035233	0.653886079635	298.39965414	111.226106222	41.7515668861	40.3910283044	187.726128248	2.14035238003	1.51261049932	21.9588708814	103.967025881	7.41920122575	0.190870733532	153.226012791	2.34494498533	131.438334708	0.0390606475118	50.546360638	15.2623045301	0.153521485962	806.843361806	20.0357341159	17.629944302	82.4997036337	11.2312957698	2.1670419545	0.0390927349611	56.8795897223	2.24400583734	1.55994698391	8.05227011785	90.5737666658	0.0	116.619507017	0.875903511792	212.04020745	0.0571028046989	2.00503994359
PTGES	4.45635066594	2.31996720718	1.4482640983	2.30684849167	2.31254449117	2.15086386162	2.7704260631	3.04495778674	4.85791213197	2.57305985243	3.12446799417	2.13010380368	4.96242380061	3.37806621565	7.20615085488	4.53978747527	3.66729955825	2.88681275287	5.6443987546	1.83666111946	2.88005641422	5.02914802844	1.83206213413	3.05550650635	3.77275059178	3.54242059763	2.94797404755	3.44810647127	2.17053272188	7.42664930131	4.22633026981	4.77889642085	7.62956624343	25.8475566404	5.65138263283	4.75510235747	7.48484212532	1.05051415942	8.10677668443	0.775975868022	18.6519995297	6.15340647875	4.09152214857	21.7761209421	3.88795003965	8.67059387431	44.8383475487	21.7129951353	13.3032683062
UGT1A5	0.573740093614	0.0	1.62324000713	0.0146095567154	0.0421750102305	0.0531815089902	0.0	1.25946263915	0.0	0.373820609158	2.20296163526	0.0	0.0	0.346042468825	0.0279890170986	0.00723974132138	0.00956489437022	0.0	0.0	0.0	0.017508334679	0.0	0.0174267643613	0.0	0.0202011751705	0.0	0.0	0.00424336885016	0.0944112313993	0.0188233847448	0.0	1.58789396511	0.0	0.0701459865242	0.0	0.0	0.0	0.0	0.049236148733	0.0	0.0	0.0	0.00942482458729	0.0213932206557	0.0124495822587	0.0177030927459	0.0143804421456	0.0	0.0
NNT	4.86712060186	7.89185002001	7.67928630596	4.4972834399	8.24869711411	7.59759293629	9.74134032246	9.62141826253	7.21266806354	7.15349453327	8.22693806773	17.255267067	10.6688170893	6.27424940254	6.82081370607	8.57198982638	6.52351317902	8.87822137457	3.56662111472	3.52423331893	8.20144970556	9.22743408657	4.37983166341	6.87303469458	9.48009666811	8.89670249314	15.241334753	9.72863460597	6.28967468661	10.3878638972	9.62811328469	5.05062303342	6.68930786519	0.756696107511	4.37079113055	8.07723136341	12.8481004009	11.3958348997	9.10226800561	7.32040168462	8.89634684096	16.1911202986	7.39298329492	7.20816179759	13.9349971069	13.0809859268	6.71443395574	5.97227291661	4.87935899386
POLD1	2.02357745217	1.07819584934	2.21906839745	2.82556686004	0.861832761891	3.38346277585	2.1070574257	3.65047412809	4.21908574215	2.72238921887	3.29419499634	4.20815132142	1.37630204929	4.36684511143	3.31233616497	5.01487701257	3.61515795069	2.66994050912	3.14648347864	2.05644959282	4.36093765507	4.47517567501	3.21060093174	1.64149616637	3.48120971833	1.03026586324	1.55915288618	2.21422532933	1.08571315648	1.66580626284	1.40258566682	2.71465421809	11.7365125956	2.41615959038	10.548000603	16.3896806681	7.63520951013	7.01644851155	12.2725446126	7.45451361339	1.48425135647	4.87572813353	7.37465363078	5.93096730479	7.39171523013	23.6388262295	7.08734082029	6.38711855644	10.4542025595
TSTA3	42.2421925677	5.08541679773	28.6400689714	12.6462815669	58.5884288885	17.6357783218	57.5257325658	25.4328889486	60.7244794891	50.2356725103	45.8653890029	87.0497966893	4.75763472611	77.3334935464	21.4039156542	83.0063826329	60.2789836611	55.6840915108	24.0914539543	16.6044167239	58.558998772	56.6287001263	17.9506979629	8.7835995386	61.0784371808	4.21387503916	16.9123651051	9.70344346665	10.5206715807	5.45565473913	6.18593441677	41.7989595247	22.5337581807	43.4197749758	35.5645284447	19.871997005	49.8136733214	44.4327464324	22.7921092427	159.978509124	25.133206863	21.6982432543	9.65936532837	56.7831026026	101.394070805	55.4223495751	24.9176363538	27.3508166689	51.6948628684
UGT2B7	24.9747530406	0.134508478252	72.0706901557	0.0454972250965	3.75053896128	0.0110412251954	0.158991091759	27.3727941237	0.120868323835	12.1308410257	17.0642130334	0.25189163055	0.0101709623597	7.04320503032	2.21783121249	0.721474354258	0.148935440227	0.193427118062	0.466375879867	0.0884482702249	0.236273387645	0.307885534484	0.0361804005553	0.00614991707673	0.293583258455	0.21441252468	0.00770798259941	0.00440491365809	4.36412555235	1.53063254364	0.200058937046	61.4283235543	1.25287178222	0.0676152658948	1.8838106336	0.145127354336	0.273431929053	0.088170643925	0.249164009649	0.282484566941	0.101560327635	0.0993194630343	0.469614101614	0.7624629705	5.26634138409	0.509963094986	0.124399206255	0.00643954825013	2.15343462396
FBP2	5.11362894777	0.0554378128756	2.1598098226	0.0175016145582	29.9858936403	0.0191127415451	19.746967719	2.44750310649	13.2371098249	9.71089794164	11.2303152928	27.6827842716	0.0	11.3925533486	13.6130286125	11.0839607476	6.59999699808	20.1778535737	0.0283267624553	0.0	13.8115269555	12.7394746261	0.0104382534935	0.0745200296815	17.6418952541	0.090726893585	15.7311419494	0.00762505743573	0.349281127658	0.0789235914652	0.106556590342	4.4464579956	0.240973806389	0.198075065396	0.871380972667	0.867852480038	0.15382903181	0.0	1.34923082289	5.37889578844	0.263706643825	2.66484393748	1.20244150932	2.13995047435	1.45412074773	0.0	0.499587212319	0.0222941601487	0.186383479522
CPT1A	22.6497906806	14.0438968912	39.2018175993	15.4536990536	9.49082275157	13.4056812867	12.5145545239	57.1872550488	11.415202181	29.0335656923	41.9447571941	20.489189867	27.8916767013	27.8156342225	22.5895775773	27.1583374063	20.0312563594	13.0453258952	9.66532650719	10.8695812446	31.5885961001	13.4581326065	8.74998325238	12.225119921	14.8356938116	13.7523703431	12.6753294647	25.6020217695	14.4256943977	16.6791627642	16.3626855569	40.5069170525	20.7117050121	7.48815084172	12.0517897799	23.6047647244	37.4867084228	39.497719419	19.9260906362	23.9225487067	17.0215164366	16.9974676345	17.186092265	18.013797839	40.2116054931	22.93057806	9.14666945692	11.5178966497	35.8195262974
UCK1	4.14437570747	8.24662215549	5.45904159125	5.53146731993	6.36524145289	7.23303145645	6.59730962293	3.98234713514	9.27745324045	4.76418113302	7.33229290879	8.62766547069	8.63317187884	6.7708718928	13.6860098127	9.37282552216	7.6267578313	7.17815261377	4.51766019862	4.374974101	9.16451893355	9.66547310794	8.06267708602	13.0243712591	8.86458078675	7.86440891492	6.32233508462	13.3120227058	8.9340677213	7.73997319425	8.68455536559	4.40978278462	5.64254814763	6.48230595892	5.47781328501	10.073223992	6.74441520048	4.46074574945	5.38528390463	8.33539654445	9.33989060257	9.35440647625	3.91375658513	11.1358027484	4.24120632065	4.30118306109	7.61089893767	6.26146168083	6.44271108008
CA3	3.02865225174	0.645166546985	1.07549507065	0.38066011664	1.21306405688	0.280733905033	0.194351123529	5.01004670567	1.10319815573	0.981710051653	0.32815856375	0.246330386759	0.815605508913	0.501836480764	1.16020130221	0.418917759187	0.776785360976	0.746670983771	0.13602364179	0.65489462271	0.142188899818	1.49572779011	0.277155964514	1.50353492168	0.697246621795	0.773481580375	0.437192768892	1.60675804446	0.242423135171	1.05097231492	2.11443909422	0.846275306407	1.47653630518	1.33262191282	1.29412149408	0.412867618665	0.100273170086	0.442616632504	1.31827923227	0.276247894684	1.88704364607	2.03966060904	0.928059621103	0.0723912012087	0.372827262642	0.431311714173	1.1630001014	0.579358629319	1.21088747573
PLA2G5	0.371577588822	2.80283119527	0.161614848873	0.530033073803	0.73343858093	1.61210146537	0.0516629568876	0.32807625985	1.82935390381	0.672504279614	0.387697881224	0.117119109481	0.215925200338	0.233449248963	4.4519840204	0.533996877134	1.71212343013	0.0617500054089	1.11310485724	0.459849579834	0.110241393846	0.955269187007	0.830796090772	3.42120806989	0.0181709841868	1.08171817783	2.69834384641	9.50793770023	8.2475247959	2.12210136775	1.26681562022	0.488006857422	0.835099984079	0.793211999514	0.130407874559	0.354399815072	1.38605445233	0.061120823821	0.287871882264	0.0203980512952	1.04346850516	1.22330458469	0.47474797269	0.166774666076	0.0279960398895	0.0477718670761	1.00032422259	0.106019121766	0.167938163942
AK4	1.5031970263	10.9521942339	8.44914461019	13.2266581305	2.64065022377	10.0420205414	3.0925372364	4.43878875391	3.44935036975	3.80732131718	2.06733832587	6.98143024188	11.6942753648	2.97918226699	5.73368570252	6.44541902981	3.1255924026	3.87843255893	7.40255343678	8.99847850516	6.55027278836	3.31002309845	8.70559019244	4.50989049667	3.2818912354	11.9693966935	7.16897307987	9.9139330496	9.90574078298	9.5644305524	9.27822211255	6.08071924437	0.255371473974	5.05452836389	9.7616134993	12.6916237404	1.9664285836	7.69409989439	14.6494597758	5.03614104739	4.65371683855	1.50573293839	8.78157222511	0.450166662148	10.4094640554	0.560145314333	4.34913808349	2.21908974117	0.911552456854
POLR3H	2.81299123888	3.34632021077	2.76955904605	4.05945092541	2.20478596476	4.43503863322	3.82636511356	2.90829743785	4.21805154722	3.2714910783	4.70484470675	5.11450305893	3.99139242468	5.13343559303	5.53256008987	4.55454278468	4.97303430542	4.85130051918	3.50379369542	3.3980381367	7.12302991761	4.32794756373	3.90230640102	4.82261220293	4.56188427617	2.94633504304	3.55165111781	4.32494784154	3.61228785106	4.43371972345	3.84598148369	3.42112204294	6.69500526868	4.84660471041	4.18864151875	5.96394013844	5.06539179588	5.65252451063	6.93164089935	10.1694122801	2.52248962076	4.61285521422	4.73597435512	5.33320273109	3.29841241213	6.14773723167	4.13898231862	4.61954675566	4.76206398304
SMPD3	22.329800045	0.442195080402	41.3110679105	3.58562069121	6.04038626266	0.762255926582	13.5011109473	42.1843789014	5.44863811426	17.4318768222	36.7539728446	24.1936438742	0.594764978586	29.2034902168	7.85089130453	28.7043922995	25.3249398576	16.3126041311	2.02990346625	2.23855127487	29.9763408471	5.38512098587	1.35915062496	0.269478106616	18.0404021085	0.456615497717	4.30327116909	0.465180642543	5.21763838502	0.967082255732	0.317757150116	32.905064	3.93603311595	3.23331297918	1.36601831298	4.29423770054	1.04513020845	4.58614079869	5.82046891172	9.83508296739	0.804967132541	0.715641854773	5.19992272203	4.59946780652	15.6584117039	6.62592163123	3.27997898012	0.099469723047	4.6263339489
EPHX1	87.3486198003	48.698206134	96.2260236457	58.5834098169	35.8717688524	77.2678872777	42.1562930445	34.2145632186	46.3923856016	43.7210498236	64.8385029663	39.6160291131	40.245001612	46.5453335908	88.9691209112	54.6952642189	47.8642874401	56.3199513618	64.0279705815	58.225139594	52.1889389528	43.8341278201	106.781085768	67.8624443572	45.5395945667	37.0242383935	45.946897032	62.0609444476	77.921086183	46.7221727369	61.6341768376	69.0629935725	18.6344503465	37.7921990734	13.864061125	15.0148341007	29.6711828642	11.0283546113	23.8525018236	46.88035818	27.4627577716	38.1286179641	17.36020371	25.0835512188	26.1619309077	16.6601243542	20.419730915	12.2210532377	18.0774139397
FTCD	0.135449564032	0.139841924838	0.399306615378	0.0103471490479	0.0896107511241	0.0112996652294	0.0271187614227	0.0605435581275	0.0274883261395	0.120867174622	0.288304681331	0.0167666740846	0.215120000933	0.0700236949903	0.132153921466	0.0358925864665	0.0338714546937	0.0	0.0334941936009	0.0086208155688	0.0744011685092	0.0271047017235	0.0205707049367	0.0923100510056	0.0	0.110528328941	0.0210357386796	0.099176411498	0.161265795706	0.19108587544	0.173242961457	0.224923669477	0.0365298442648	0.0709722304005	0.120383394798	0.252041278836	0.0139916051283	0.00802083900641	1.32510818894	0.0107072827397	0.0494940631074	0.0338814054658	0.707559241215	0.0	0.0705388593095	0.0376143936778	7.03775190293	0.0	0.0367306615488
PLCG2	1.44008934559	0.377477952161	2.6293592415	0.604357519711	0.385792154679	0.844046361303	1.88066872084	2.48931048837	6.04995151392	2.3096477407	4.4804906533	4.31172220673	0.588277136546	3.92505815	1.84518853922	2.44989910702	3.99741789057	5.1185475829	0.971277937834	0.636144348848	2.87362590102	8.16596466803	0.414262350186	0.355186590488	8.15305486615	0.572834320186	1.41338925922	0.775080609089	0.609612946931	1.00679011563	1.14791970828	2.0955028085	2.90836101765	0.867021333883	3.07149016961	1.6083788018	3.22400365305	2.55553699715	5.59393259588	0.202151439032	2.1547050012	2.23617276074	2.6687512019	9.19131915561	1.04342968509	0.837020725127	0.867183751258	0.485765421487	1.47939802977
KDSR	3.30306749706	8.02844233706	4.60404023461	7.69149035077	4.09289544654	8.81985005068	2.95368923507	4.97461868102	4.46886127045	4.35635040181	3.92704306163	4.4249571935	8.65782554056	3.14869024173	7.37710916761	4.98694773247	4.48013905331	4.014094204	5.90499531536	6.30065863185	4.55354325045	4.29294974107	5.08823552134	6.76756820801	2.71366147004	7.23323549476	5.93785481165	7.88598596519	9.51322966634	8.58861773108	7.40800359194	3.49493689226	8.71540329172	5.54135921325	4.61253789715	8.14335615395	11.9818610316	8.62594856432	4.87035346927	4.95684067801	16.7756878638	7.78603234536	7.4011817028	3.46619547728	5.62854970877	10.715930134	5.18522788795	15.6136419626	6.09451099048
ENPP3	7.12940122573	1.27374261336	69.7111868917	0.0881838108047	0.814623621029	0.0995117064618	0.184896204006	9.73489507193	0.365461010664	6.72503715148	7.45797000139	0.189335023705	0.381458212639	3.78954358717	1.15444189144	0.244716301242	0.202069164848	0.207184381082	0.352061190516	0.0220413284543	0.0634085634321	0.381150710992	0.0245440014578	0.868961912574	0.15851552769	0.520859624948	0.246506640428	0.189537141974	5.62830029348	0.658988046112	0.389250401687	8.16287172426	0.311326420491	0.0604862432062	0.0844916629947	0.187952404105	0.0914202235379	0.119626116893	0.130021136012	0.0045626529152	0.0843628535127	0.490883570001	0.210487749116	0.17217366774	0.4846925201	0.219055836815	0.0896942292387	0.00374438597092	0.344341679348
ODC1	31.1272042927	29.7185528311	13.9901580731	6.09081837576	21.937139264	8.40788368607	18.6357058448	18.9383105651	60.5818590999	29.5546169209	28.5676820959	40.5416399883	23.1542540688	34.4198871609	36.2447869652	28.5603526413	69.5788540715	26.4610334956	33.6284863583	4.93356669093	21.8426798431	51.2594178473	5.5212839398	33.0512436515	30.086172384	25.8026835167	17.5883333595	34.4821256816	38.0823183824	26.2296911238	35.3321665237	21.9238909399	46.1306455042	13.4081524393	131.589964853	53.2915086412	65.4050671352	83.0040402578	169.025724509	70.2884752316	26.9278170168	30.9610977221	92.6716994488	27.1963840371	40.048676523	58.7423793855	108.544074752	25.9276650739	40.9918687588
GCLM	7.09614168232	1.71655720853	15.09153454	6.66436134096	5.10924570431	6.77164961894	3.17247729742	8.92082743461	3.5532343551	4.20513700007	5.83789913975	4.87800010554	1.42011592807	5.38983491111	2.64191964425	5.24350954784	2.8430236723	3.13987547271	3.9694574451	4.79762860467	2.25737995517	3.34055071942	4.24742549213	0.961208211002	4.49245063991	1.98985899565	2.25846307796	1.47608169054	5.6081439552	2.35634973633	1.72858332249	7.21363822066	6.85087573962	4.06028136296	5.59989151747	2.7851781991	7.23099060415	4.12074451589	4.6119600444	3.06115286987	4.19967079069	5.17145894272	4.50587474008	3.11616072952	9.77092370842	4.85603673028	4.86959269867	14.7965456545	6.7942968143
CERK	9.12204920893	13.4114712328	19.568618023	11.2856705298	5.92841597837	11.8901921111	7.1915819446	16.6440837573	15.7440317602	10.6282339735	18.1827401308	9.60654197456	12.646683352	12.3190032701	20.9808942658	9.91883413428	13.8493491458	11.0888957595	7.31767526157	5.91332954968	12.3553601875	16.9427974766	12.4026237257	17.1590420541	10.3511795223	13.3704663031	14.0130842686	9.9527150812	20.1756686784	13.8256706313	11.9857956941	15.5401830432	10.9144309597	6.08411313555	9.54381071829	13.5016772569	9.83814227136	14.0368093662	20.9821410759	7.16143856181	12.9991445895	12.3845388134	24.6926682355	19.424767084	8.70861893365	3.5792790851	6.90878123962	7.17330856122	2.79779040828
DMGDH	0.122916225613	0.539774791676	0.0829574664317	0.171710025968	0.138041414655	0.360792102483	0.0939943290614	0.101743291948	0.315274463425	0.145083551824	0.176342027342	0.171699646132	0.614418853801	0.049643987605	0.766190908368	0.255271845925	0.260413078643	0.0919198310436	0.109055878867	0.0760581052296	0.156288712685	0.175080432226	0.106299724624	0.49182247008	0.018032643995	0.737507260377	0.397693171498	1.18181133823	0.850201054744	0.879344175178	0.605427106073	0.129931876761	0.197977294157	0.0782700506277	0.0334694087567	0.170178233093	0.188102848186	0.0682374328755	0.156574748296	0.0269903411885	0.25888108041	0.292822013588	0.151435799707	0.232343514652	0.041674348682	0.023704084025	0.0534864497391	0.199348999579	0.0648120702487
PNPLA3	0.310823222333	0.00447687783433	0.337143045043	0.226134722757	0.0612007419496	0.258527623298	0.138908135938	0.359735885386	0.140801126002	0.224058023583	0.199796760314	0.128823772959	0.0106634610012	0.331775711718	0.0710766886871	0.0998040453509	0.117977881828	0.149426606529	0.165845656733	0.0529892085674	0.0889230549988	0.062476253609	0.0590058450888	0.00859694472546	0.146571026531	0.0099908806364	0.00538747917453	0.0215516397511	0.0322356344833	0.045524790869	0.139830797892	0.230421494319	0.194598278056	0.723434744993	0.301060369419	2.81716760935	0.0238893381703	0.677893666737	1.68347601445	0.0274225039844	0.207885784681	0.114045733311	0.731692407587	0.0258699991943	0.144526091073	0.0224780528638	0.80340486882	0.00450090949785	0.0150513886619
RDH5	4.05926405489	0.86340258484	4.42725893984	0.895820991893	0.961485608692	0.505866150466	0.662214153387	2.86275028927	0.8359971274	1.73765641057	2.6353404978	0.693232838267	0.985904830117	2.001373682	1.1954835122	0.876462548907	1.03764514487	0.81720798787	0.334593856894	0.909029310455	1.3350765497	0.722040904376	0.46121823725	0.889540251821	0.47641725553	1.21959971631	0.56037007658	0.887323562744	0.868795196085	1.04568750609	0.804130755725	3.95287828895	0.446011886681	0.429329651011	0.337980814175	1.32383984645	0.548729208342	0.485201605192	1.39823936377	0.303057738972	0.615286034537	0.445910190138	0.488997687354	0.711947928213	0.988475129088	0.368794650004	0.26377802863	0.185311331172	1.50031515598
AKR1C2	12.7817960142	0.995126522902	7.47997305838	11.0688442987	37.1571194179	11.9687235267	25.6524346591	3.43320542536	4.86638267473	5.86229538791	6.8315098622	12.2863938961	1.04546355528	13.2647892216	6.10843352218	34.3165736772	11.5042862228	25.1966869325	8.21169727454	19.0644995673	28.4146846085	7.23318160768	12.9655161513	1.01764842221	38.6083696551	1.26374479749	6.29420887855	2.25646187222	2.62484532948	2.26532120035	2.83174575996	4.8792659518	0.0469149361984	3.93518147212	1.06860903252	0.244549226798	4.49232179276	0.384309831593	0.549044943283	0.534183668247	2.15875706883	8.03088380932	2.01129946754	0.301865801131	5.07186750365	0.0185799280124	0.281730518061	4.4011924959	0.119746450032
AGXT	0.438516368777	0.00324495832262	0.348634690615	0.0384160243302	0.0147866336235	0.00559365950132	0.0402737022071	0.413597091911	0.0	0.380365212684	0.201485809245	0.00311249483595	0.0	0.149487397527	0.0294389975762	0.0114221978461	0.00503020347571	0.0	0.0580320643708	0.0448092941103	0.00920767993324	0.0201264111699	0.00916478188545	0.0	0.0	0.0	0.0	0.00223159900283	0.0	0.016498780454	0.191011470324	1.00905218937	0.103074948323	0.00263499725113	0.199812645499	0.243965387893	0.0796518431139	0.0506244634619	0.155360532109	0.194790182149	0.0110254435713	0.0215643482198	0.183391994913	0.266267793457	0.00654726853481	0.00232752593009	0.612579745089	0.0391485252219	0.0981867668529
UPP2	0.0181998041194	0.068505163425	0.0196531858249	0.0154478234687	0.100338585381	0.0126524151419	0.0	0.0135583172783	0.0307791166209	0.0193338429477	0.0189893731701	0.0375478240744	0.0543907432514	0.0686058158095	0.0258955988994	0.022965429014	0.00758528146709	0.0699956701729	0.150015928323	0.0	0.0	0.0531117409405	0.00460666919482	0.00939645767761	0.0160202082431	0.0655201749412	0.0412195904107	0.0605724041817	0.0264251531916	0.034831006717	0.0529044282027	0.0104937756403	0.0818060969636	0.0635749894775	0.0237873890575	0.0352768293129	0.0156666231247	0.00449053059692	0.0292844357741	0.00599455751625	0.0554192908179	0.0541964991049	0.0448452086382	0.152689862002	0.00493646777084	0.0596663672907	0.0190069534616	0.0196779702361	0.0493534881521
UGT1A1	24.1394604667	0.0161957344533	70.2492975145	0.0894768575045	1.42435467541	0.142382864734	0.231159059618	29.0016645771	0.0162997712734	12.1456222841	23.6384686681	0.0248553650745	0.0	11.6002080802	1.47421145989	0.281242962055	0.311314079357	0.175042277637	0.0165508954574	0.031949317605	0.156250226546	0.0954292411418	0.0304945619187	0.0	0.562055754661	0.0265051703892	0.0	0.0	3.57430908935	0.849812402393	0.00389121195422	38.4628685078	0.0216611263686	0.0	0.0314928629698	0.0200160384301	0.179759916286	0.0297257644395	0.613867418513	12.5751954193	0.0110056979818	0.0	0.0544243004767	0.00374353424652	0.941118186059	0.80388170815	0.0830408563122	0.00651306894875	1.46471879491
URAD	4.66296835983	0.0155416424925	9.90942233016	0.0	0.424921155706	0.01339534249	0.0	4.96663540653	0.0	1.4942437066	2.74424997756	0.0	0.0123395295223	2.64596114388	0.575738992072	0.145883509333	0.0	0.0247018972075	0.0	0.0	0.0	0.55427077077	0.0	0.0	0.0	0.0115612338764	0.018702827811	0.0	0.0139883956297	0.0158040949612	0.112021764551	7.46588741492	0.0259828817102	0.0	5.84272101354	1.88875294535	0.0165865394127	0.0998383381587	1.58120225771	0.0	0.0176020239472	0.017213646386	2.01783368514	0.79031597109	0.250863762807	0.0111476241915	0.012073804809	0.0	0.0
ARG1	0.0912923168465	0.095725444828	0.0517558897443	2.6675266189	0.11743898099	1.34547864526	0.0	0.136020166894	0.33348585471	0.106678865065	0.0714396647124	0.028251632516	0.0818490726688	0.0589945175859	0.111338838161	0.0691183446255	0.136975128538	0.0234070903818	0.460904535676	2.70182940701	0.0417883407861	0.262608695973	0.61697249466	0.0494904013915	0.0	0.0766865762572	0.0886123801124	0.0810235110728	0.0994137124524	0.344440799393	0.106149885798	0.0631655869074	0.172346503924	0.125566670534	0.0954562299483	0.0606694783152	0.0628684710158	0.148665128474	0.235030572578	0.0451040879785	0.133434986625	0.0897124440909	0.112474369757	0.570177415322	0.111428512965	0.0686614226919	0.114409285264	0.0296120905792	0.123781394797
CES1	4.51374765148	7.30606951484	0.910202806359	12.741810033	9.56340255816	31.8464347758	0.351578998744	1.04654944548	2.52248117631	2.4331875041	3.46048189989	1.86182298351	40.0030027251	5.38769390303	25.99744812	7.01747115626	5.90335054528	1.20585965619	5.19191362419	26.6386752723	16.3137798119	3.91119830712	37.1089507638	16.0969462334	0.274198109695	29.6921851559	11.1398614669	9.29680649396	11.3337724967	14.6985831827	41.8364547561	4.7332251844	3.68163367513	4.39654360379	5.58020398374	14.2930768477	6.76149121434	0.140154398443	13.7738733779	0.0905306770967	7.09733742698	5.00366179372	59.6288787946	0.745873387735	0.830003942161	0.021202120781	11.2024395081	0.356615472859	0.190476681575
PFKP	27.9841532928	5.34668816995	34.1134104812	27.1137683577	5.09908315722	23.5237891883	14.0738184565	23.726870198	11.9356869945	21.425023011	20.2846989418	23.4266190958	7.81076909174	33.0920999693	10.5884305657	18.3041948678	17.1283701948	11.8934373897	30.4384417632	20.6639505251	16.784486686	12.0715995963	35.1026420849	6.70789233856	15.8199722036	7.90125227942	5.16681087947	28.1627854147	13.6452720865	7.21076538648	6.35113138827	25.3515102645	20.7086146176	17.2718898984	40.8421796767	21.8136554149	28.7127951186	33.9595689256	17.3779055676	29.1363174874	33.3510381369	9.31199182108	12.4993422979	13.2817645756	55.358035471	12.6232367732	29.7451189022	65.3288734484	29.9259950914
TPI1	204.091987747	52.4644981784	224.10123632	121.650514165	126.482621376	86.1473377849	145.958989445	156.878292737	146.006437248	157.309731989	201.854518948	143.689921849	58.487203663	207.976650319	78.4653348628	132.390669262	125.348666945	126.503099811	134.058055714	152.792407257	119.764920378	119.392316046	179.763948277	94.0430354576	139.097511031	52.3903821657	52.224100052	97.8374932107	71.6951075066	50.6638720612	55.8414251543	265.985373588	131.79104624	78.8127180092	155.137254716	128.923863236	82.8838712062	268.663377967	115.528257853	264.969477551	57.5382781908	79.1442275583	148.28277237	121.794576474	120.923749252	139.113353364	141.911910886	85.9400858953	159.973561752
B4GALT2	8.27036508821	13.2417595817	4.51034232086	6.37292851693	7.98824360882	9.23427395438	9.3432293174	6.87330962641	10.8097040922	10.06389058	11.3136792451	12.6901753232	13.1449226322	13.3380473336	13.3025928887	15.2623708417	13.6409543272	10.8280753311	14.6660273115	7.08290960923	19.62509327	10.4030802157	9.14748817852	18.3897308438	11.0517351755	12.8779732076	5.78410733382	19.6877183865	12.7228203819	12.4043710128	11.184045679	8.43209091528	12.1142706165	11.596821994	16.7518945696	20.91881642	13.3214448306	10.796701049	17.8070357203	29.7515149867	11.5086017755	7.35441176654	19.1188388556	9.03947701222	15.5259030795	12.8327241257	16.4826032887	10.6595283059	12.1034872041
UGT1A4	0.455230839279	0.0	1.27888703881	0.0271684460727	0.0	0.0791185653177	0.0	1.76985320647	0.0	0.460927912949	2.36005832878	0.0110060384405	0.0	0.252808583985	0.026024680847	0.00673163893681	0.0	0.0182374831881	0.0	0.022635622798	0.0162795578201	0.0	0.00540123743421	0.0	0.0	0.0	0.00690417632517	0.0	0.0464745309204	0.0466728387276	0.01378433291	1.31650282268	0.0767329512201	0.00931756759937	0.0	0.0236351159575	0.0	0.00526506700044	0.0	0.0210855351811	0.0	0.0	0.00876336782601	0.0	0.0	0.00411516182485	0.00445706275859	0.0	0.0385773894966
ADH5	10.3408810995	33.4434587441	23.2439967489	18.0801821122	23.0212053548	27.5075890649	9.06021322723	13.8555869605	23.0957458534	16.0137580378	17.7190188369	14.5174984936	29.3199216103	12.3226071609	23.8338904819	18.7077087964	15.7136806226	11.7586716307	13.9782618183	15.6854445975	14.4703723531	17.069002093	13.8850651897	31.8651886828	9.81313806435	28.6606622956	15.9094186496	38.9132489555	32.6195472432	31.3110268175	32.8208422585	17.4855156815	19.218821016	11.7180629184	23.1187838545	21.0360522109	14.7375595334	29.4495604068	22.6005912992	25.6198727796	23.9851342269	17.2411860977	24.5947537924	7.44705514333	12.2752727562	18.4597990029	13.3983007003	11.8264884197	20.1192462829
METTL2B	1.48848815318	2.8578360929	2.29263265172	1.87989356758	2.61819597268	2.15458000573	1.8093746916	1.80390977226	3.11785473736	2.07254938607	1.55167713891	2.78435975657	4.01717597945	2.38323996208	2.08277781767	2.43501603347	1.91095931937	2.01726182393	2.04030127635	2.48682619126	2.35428601959	2.46333003216	2.08698564477	2.71513143726	2.44263905907	3.19284997709	1.87565059522	2.20569671516	2.76711565255	2.90173627444	2.75063309792	1.48966523042	5.10754772452	3.88920987219	4.68824507796	6.19350176535	4.30840337945	2.52820731709	5.03816971483	4.8957015642	3.09101607754	2.52415717689	5.30180247607	6.798959307	6.14468233791	5.4252674019	1.72549680236	4.34101883939	3.25076096577
PLCD4	0.321048018976	9.18664183109	0.21296422625	1.95033971471	0.117999453372	3.19694563537	0.344346331871	0.343951114879	1.90187450932	0.630135428537	0.430683644261	0.385582778111	10.2447161389	0.350716725797	5.44994314005	1.73620522229	2.79080695887	0.286145396269	0.762389198144	0.827066381321	1.74249261305	0.925428988936	0.938001705619	5.90799273521	0.322970893301	9.58387074353	2.34459567526	2.42704135566	6.28629487134	6.31729839065	4.9861905087	0.3543576506	0.494768628713	0.512674263194	0.805259408715	0.843266453539	0.839614752625	0.287432992984	1.02578631713	0.429023135116	2.48032828598	1.12539164335	0.636629471292	0.957681178288	0.238848641391	0.612057199643	0.515382921861	0.314890287391	0.443593951986
DPYS	0.0	0.0341077586288	0.0	0.00598208669419	0.0	0.0	0.0117588029165	0.0105007711346	0.0190704762384	0.0199651383259	0.0147070656008	0.00363504831679	0.0120357275907	0.0	0.0286512332356	0.00444661953867	0.00587471904091	0.0120468655318	0.058092862762	0.0	0.0	0.011752706575	0.0	0.0181936389161	0.0124074792496	0.0	0.0	0.0156375588585	0.0272879965034	0.00770749733309	0.0227632841795	0.0	0.0887011210608	0.0	0.00307051289694	0.105383026847	0.0404454379079	0.00347786772528	0.241925131019	0.0	0.0257529873675	0.067159370499	0.150505907566	0.0963572772506	0.00382324127773	0.0108731672313	0.0176648176174	0.00381009415847	0.0445943710171
POLR2H	13.0350977225	5.20176205358	13.0646723617	5.42313618176	21.9324576274	4.92737837754	10.3461393557	10.6028282161	13.093727761	13.9260679273	9.38834368087	9.83767014491	5.8280390237	13.4035084526	9.25611148792	9.92944559869	9.42531258366	11.6083841337	5.53438848601	6.61418510296	8.65251771049	12.8510877834	4.88847698457	4.83549447889	10.404921564	4.10559773895	5.42405786339	4.64323824918	5.91963469603	5.60295857146	6.06658744178	11.8064282257	10.0112720469	13.3927328467	16.4631844204	16.5171859222	7.06329819774	23.2479250969	13.2579403119	27.8566058835	11.4701972083	11.1305155613	10.6501716161	7.67017681898	7.21040944	18.7544248967	19.6515948902	10.5749684138	18.7564224197
GLS	8.24201844667	5.78947454353	22.9808519693	3.22129798512	2.8749920944	4.70060247591	1.76345906997	16.1463876189	5.66069642868	5.65088992434	8.91099862578	3.49966486876	5.47458854149	3.58613666685	5.08047038125	3.50185926723	3.62910215774	2.66318476133	2.04637582195	2.49505281156	1.88009261932	6.23283331687	1.92400794576	3.06495295434	3.43224688224	5.91352230402	3.80601308869	6.17779794618	5.41230628034	6.09236683542	6.64009284861	8.14670234925	7.34292841637	3.12178906192	26.3632237608	20.9631044071	5.48730051194	17.5389148974	59.2420857714	4.65740213473	12.1517856982	10.742101844	31.0388571978	7.66604920055	10.1305039232	9.10898837943	5.16567178628	14.2716031028	5.21508638155
POLR3A	1.37403792731	1.2624303473	2.12788769913	2.42048094802	0.768991177528	3.0796548857	1.31407688558	2.36945773121	1.7841449595	2.30595556467	2.60701498891	2.97587875668	1.74827345453	2.17431052766	2.62404490039	2.71117230006	2.32169924259	1.71507402597	1.83650625512	2.00384027566	2.91916187253	2.02544724297	2.11730203447	1.49723548637	2.16219632168	1.50522545671	1.55045330913	1.84797119246	1.95267617976	1.67316395454	1.70760013102	1.91741416475	3.55377171274	2.14908124072	4.82759418854	8.63166123772	3.51026939865	4.93494960228	6.5064518685	4.46079784182	2.19982266468	2.96902486322	5.11324478802	18.9015074378	5.45284931544	7.44309877672	2.96995829595	6.05891368083	4.64257272851
GSTM1	23.9590543684	0.0633606531712	0.115673707174	0.0318227008338	15.5647390131	0.0397167638796	7.5599647028	0.164921744951	33.9635274573	10.8104428576	0.357653353273	0.132598227454	0.0228664450344	12.9330273219	18.1373826185	0.0202753105875	8.4647030568	0.0549302539016	0.0588637340831	84.8465232646	11.5881547687	10.2265624184	34.2012159804	39.261151409	9.76853881027	10.2793222392	0.138633222071	15.7856446319	0.176269377095	21.2152484653	14.6626396541	10.2774835513	0.221485448272	0.0795146085301	0.107338383572	0.00593230119872	0.0245892805625	13.8863920412	0.0746896891981	31.1473533537	0.130473601074	0.0701771308275	3.6248805839	6.27754479813	0.284737111751	5.38340162155	12.8337431572	1.3666710674	0.193654809535
PDE11A	0.136357763221	0.0544131581489	0.252257163048	0.00822357429132	0.081770746485	0.0119741371658	0.0646593032194	0.491873215136	0.115059913266	0.292758130114	0.244860050991	0.304267912125	0.0726164231748	0.215653566896	0.0691458014962	0.168440709028	0.148956890362	0.145367245776	0.069508000288	0.00685154113017	0.0985526760017	0.0861677075433	0.00108992805321	0.0244549991102	0.132662142112	0.0361711767512	0.0557283811556	0.197453479637	0.0437649420638	0.081232137639	0.159940393418	0.208555604395	0.187744927076	0.461592358515	0.183849477928	0.273047239555	0.256997134277	0.113682140369	0.751756865849	0.0992809617769	1.75439702244	0.12053408944	0.190985043605	0.0468301217613	0.608505956021	0.0788887519296	0.377748372253	0.0128033552942	1.07233135596
ITPA	16.7522503445	5.60326116212	12.9080909815	9.75453036702	13.0370878438	8.74359474751	12.8767238358	11.5055426516	17.183203529	16.3330207844	12.3365365964	14.6425749032	5.26422442494	20.8227003694	8.40367648061	12.2635834497	13.7545582659	14.6024472162	13.3068420283	11.9907593931	10.8044854796	15.6650583136	10.55024673	7.04360010148	14.5477724157	4.52160917571	6.28054684741	5.66003116628	6.53360743031	6.06021795498	6.91588802065	13.3649658884	20.6509083332	18.4723409612	31.3430513751	13.1534270581	13.5183339615	22.7036044765	31.6800798448	34.2021838126	17.2737219776	12.7913184984	24.8545275749	17.8043555247	11.9751485765	26.4747892805	39.2149426377	11.0278585275	17.9457321828
CDS2	1.99857864668	7.8545027916	3.38874844706	3.11204768695	2.21201598684	5.86170410891	3.15205721534	3.60702768733	4.10032957849	3.533177297	4.56086965981	3.88246450461	9.51948583748	3.51632598256	8.41514207776	3.60299639604	5.01852949554	3.51932974576	3.01655725776	2.24882523891	6.10004189027	4.26910618306	2.62748560801	11.4033610566	4.26995057519	9.14169694544	6.18721247429	15.485374148	9.49829353211	10.3315712794	8.87882923416	2.93002574625	5.75208087131	3.69485859397	5.65805706723	4.55215254691	6.8037027943	4.41351269222	4.65019341168	3.93776550682	6.98738189348	5.92903229256	6.39268266886	4.71314014885	2.24363601636	5.79178456382	5.03955922491	5.65952148766	4.2927831093
HMGCL	7.99928354133	3.30404661637	12.3331478321	3.46146394506	9.22930552616	3.24450441839	7.9268671661	6.64183734346	7.62791916746	5.69882960557	9.66128661853	11.6562700562	3.12684288748	10.4337950916	5.41151914764	8.79765483294	8.39229884062	9.26320708696	3.26020609351	4.56555070965	10.681507596	7.59759927318	4.63694229026	4.82731969277	8.37252664809	2.94293885104	4.97011617139	5.01579997663	4.2559013815	3.45346010586	3.8124984721	7.2392585419	6.21211759513	5.71067427407	3.13696578582	3.17107396533	2.94212610681	6.9161782396	5.30563447906	7.42182267187	3.55091123109	3.88893023511	4.23430816621	6.19773853021	4.77025503389	3.68693188861	5.85677267464	4.47617915595	5.7089081893
SGPL1	5.59303854764	2.78136231927	13.4980678005	14.8643555031	2.79200520795	12.7526040388	3.77224470982	12.0322247686	5.51481183327	6.42267111868	9.52236525794	6.95043089248	3.49584508717	8.16858532891	4.87332370193	6.19579112544	6.36096779375	5.72018197313	10.3847704761	13.8218355948	6.57592796446	7.01609422249	12.1661985746	2.7187751564	5.71422595041	2.82243757074	3.48432732738	3.73516789603	4.29003501909	3.41797648665	2.86527411816	7.45286000985	11.4875331967	12.788477284	10.5142515718	22.6793760864	10.2376415233	10.5557503875	12.5275694551	8.25677748182	18.9881163203	11.8214061214	14.348370074	11.604688626	10.9195774928	21.4389750365	11.5950815127	26.7581294248	18.6110601759
CRLS1	12.7777367776	6.61490796818	18.3379832841	3.80234798074	19.9151393126	4.41015833645	8.27675203724	16.4424255293	11.2369052371	11.7214825195	11.1205217075	10.3585636517	5.74405099265	10.7936896701	8.38863504985	9.80693741575	8.00701887907	10.2053933321	4.82904043584	4.2522935342	6.66699126351	11.1970683729	3.2951350337	5.04482164225	6.85434901995	5.22741727955	8.58943562408	4.25637947737	5.94168175262	6.51563692892	7.34771683889	12.7645212107	13.3428242509	12.4342904911	20.4796108593	7.97545201425	6.21421031017	22.2124313395	17.9235225555	25.2717952965	7.91298822654	9.74983816269	15.4831966068	8.77846441786	6.55376032835	24.7671665804	11.2428055197	6.74793785607	19.6305536373
PLA2G2A	41.6694434296	6.33728227922	106.597803946	162.601736233	10.1150358612	7.68987261048	1.35884307792	117.103374084	7.63760123781	528.340619134	173.136804462	4.59600408084	4.35661553033	146.848820565	15.243245053	6.46846181717	5.32455247434	0.191076871337	77.0700599643	63.5241550778	2.85084524879	65.3504331796	2.44952047783	16.8031136703	2.30533173504	8.71301241539	2.60409960736	153.61872872	8.74911468664	58.1471483862	0.969680781692	201.520667573	47.2747044736	63.6422879428	8.84981222667	7.50845553643	523.719804771	35.4382254546	150.97861404	2.06188586873	14.7730496403	457.893863492	61.9096311347	18.5385059057	60.2857352198	1063.87305822	44.9895332921	0.371227536126	4816.35247347
NT5M	0.448244810177	1.59375937719	0.244489740691	0.605639757225	0.571581432208	0.915774194584	0.801289563353	0.449782137799	1.35522914695	0.427585864055	0.672902624632	0.736040747192	1.96252634629	0.871944084182	1.76832021889	0.883056464386	0.995095321235	0.914738588175	0.678628913897	0.494890204917	1.02590270081	1.00681319885	0.868301938365	1.7640351894	0.96627752728	1.25693192311	0.763620913574	2.23269147353	1.52745290984	1.23801430263	1.09025567942	0.363942975558	1.36924884182	3.15755308284	1.23748402641	0.50914330492	1.22056122894	0.650043805003	0.831644624682	0.723137443163	0.676892518043	0.604751123974	0.935441475547	1.60316424584	0.0744372014195	0.254036221249	0.733712989025	0.0667631083495	0.769010062627
ACSM3	0.419691391925	0.236776585598	0.55164912215	0.709540335032	0.960934584925	0.463958013645	1.84240989016	0.980685927138	2.40159271233	1.40574406226	1.56495060971	3.51489839836	0.0866527764169	1.14116152945	1.44045155649	0.807404237317	0.696805367356	1.56413347886	0.626189122099	0.671440519571	1.32272760103	2.48682433014	0.707044214841	0.214908231122	1.65940438281	0.0798112384121	4.62355088231	0.218808538996	0.243081905442	0.19751077767	0.142220762358	0.539515834989	1.15971280709	4.33206618643	0.512572313764	3.26539583323	1.07198197762	1.68400293829	0.959450264718	4.00657157064	0.337303115759	0.436399606146	2.00329333712	0.649910472217	0.970405305951	6.63280646552	6.02704516626	0.139481010263	2.63069487211
ECHS1	139.994735402	36.5355757468	155.043800661	39.4643549497	67.7277108734	39.74235749	69.4944088849	102.308426542	76.6385004513	88.8253140373	108.04924562	71.9078738769	31.6224749144	117.716500202	47.8422367883	59.6669079063	63.1831664151	79.4457926732	48.6713165331	55.3747825186	63.2232786689	66.1283733548	56.1304009591	62.4611364607	73.4159678243	33.5219727949	35.912263159	41.2612511992	49.4672058544	40.1917291342	39.6228901947	157.434072874	87.2158729404	78.8746502926	46.7188734335	37.8861334895	34.1215273064	82.5122805825	77.1867217378	129.913246028	41.6527893951	39.0092524645	50.0386785399	32.0796437356	86.6259179737	131.91591758	46.7146484246	45.0622263084	77.5870509291
CYP2U1	0.821024332781	3.35859840259	1.41806553224	1.10713646129	1.47636750462	2.17466221805	0.92058541534	2.40271056619	2.43659120223	1.56617765593	1.85145453892	1.85549061612	3.38838703569	1.30262623907	3.5279124524	1.90770627921	1.5747870544	1.51279264868	1.26738563417	0.894326178892	1.98684846171	2.81553090411	0.737407130412	1.93029614286	1.25889508457	2.96455563857	2.46217696532	4.81211670986	2.98234614148	4.18044237076	3.64692159113	0.951874620122	1.66267000384	0.965629236244	1.23847646767	2.52276947355	3.51347581759	0.910500749933	2.49298891741	1.94531356611	2.92480034659	2.84186402115	1.50459377752	1.9394215564	0.572295818965	0.425624922994	1.03629926177	0.596577243153	0.287280048161
INPP5A	7.1058727205	34.3225432246	11.059155507	6.95788351355	6.20017791837	10.054921427	5.71788766883	9.09443094552	8.94912200642	9.42551971595	9.22728280263	9.5457604676	33.3607537954	8.53166026164	23.0410558203	14.8745134823	15.3001144657	7.89956141395	8.80271723319	5.57623009502	15.5874965097	6.58063724168	8.21873041799	38.8139852539	6.42957181726	29.8421619786	11.2292161722	40.2189785767	28.8225192415	30.6341698184	31.4011827408	9.74609554167	5.64608860885	6.94948742909	8.2087834145	7.25796082115	9.03773500032	6.71090895315	7.15775826415	12.9667924248	14.3711073822	8.48862684662	9.47024481588	4.25504385669	11.9699659654	5.46926326304	5.18662115326	10.20562404	3.61629716319
CA5B	0.400046789843	0.935747336556	0.238733153398	0.997222277396	0.777737879386	0.878243933676	0.50586038913	0.610163000418	0.841771268829	0.57706982738	0.438272281086	0.825875297894	1.54657898793	0.350357845857	1.54070997878	1.03417410492	0.695004085296	0.674808283455	1.42528997816	0.797342469823	0.708378590244	0.80316369011	0.653916151515	1.13652416495	0.550446457948	1.09782735847	1.33658046721	1.92473632906	1.00883915242	2.06543197664	2.19111678881	0.455253734863	1.74895290249	1.43282645537	0.430676914235	1.39224703363	2.64436355563	0.57664842967	0.64030831277	0.253821666927	1.49064557846	1.7982118515	1.83657972644	2.30226960717	0.654472493635	0.518921906114	0.968390001344	0.529290052122	0.5424153022
UGT2A1	0.0	0.0	0.00441733585317	0.0	0.0	0.00379174942481	0.0	0.0	0.0	0.0	0.0	0.0	0.0	0.00881151011374	0.0	0.0	0.0	0.0	0.0112394116766	0.0	0.0	0.0	0.0	0.0	0.0	0.0	0.0	0.0	0.0118788656108	0.0134207471045	0.0634188280918	0.0	0.0220645146295	0.0	0.00356437161463	0.0634317934194	0.00939012964017	0.0	0.0	0.0	0.0249125635373	0.0146177301174	0.0	0.0	0.0	0.0	0.0	0.0	0.0295810812741
CHDH	1.74117324259	0.248055271765	5.42529069969	0.266432641577	2.39665828954	0.327932073611	1.97334781536	4.71305144407	1.65884997238	3.86391179286	5.48270419843	5.18614376884	0.373163405555	4.28103777412	3.03157229004	5.36144932027	2.09609642191	2.96731938211	1.55813624341	0.0809432131558	5.39277245088	2.53915119821	0.143980085891	0.32054480782	2.25928714059	0.267769681183	2.45092385921	0.325789867005	0.740297703285	0.335693399893	0.39209302203	2.49184698582	10.4206225984	3.78017969142	9.15583646807	9.78095921528	5.34640308934	8.77017643058	7.56963344549	9.77918021955	1.03715581191	3.71624164847	6.01387754967	5.18828802816	4.98989463084	4.99390429369	8.64714757285	1.45131878973	10.5186662646
MPST	28.0256136227	5.38958871986	56.130755386	8.21685269529	18.4292212912	8.56370982688	13.0102839615	31.7967865081	11.4440489158	18.9890675219	27.4528047653	14.1660414005	3.64866197669	31.4633099988	10.9018222193	16.2162333987	14.2441722842	20.2180387902	12.4570290177	11.5905271237	18.3056114045	11.7423481984	13.2370410939	5.89205087176	17.1126963909	3.3850916537	8.98177575403	4.77221438605	9.85023710677	5.23029742878	5.12204604269	43.7726304442	9.16789069208	23.6466426873	24.8788888874	12.7041248139	11.5404332119	15.3350948963	11.2939513099	18.0563006922	4.13323383472	4.94290110612	9.80169209235	10.0556839945	10.7470328228	5.69278824814	15.9531647318	2.12824307139	12.2190913739
MDH1	19.998862659	27.9816527854	28.8476038857	12.1521355873	36.7127265992	14.0930519231	25.3715849478	20.4102008475	25.7866489153	17.6360629036	19.8556025392	33.5506465719	24.4979745943	21.239223364	12.7673294402	20.5529509662	17.9302570626	19.5363245784	12.3715290094	16.9773884557	16.1595262587	29.0183181083	12.7647498403	26.4406046968	22.195423848	24.5101703007	19.6839616665	23.6104784471	20.2629451535	23.2380720229	25.1813215684	21.6713185512	21.213570166	18.9592371714	18.6420314105	12.7846107728	12.663114839	25.7906236607	16.3990786317	24.620893482	24.2068430335	13.3377920989	19.7626483644	12.3792435808	11.4846398374	29.40280155	17.9693711092	13.5703413545	22.30506006
ADCY3	2.14983008072	3.32234291884	1.23510037551	5.85316768984	0.859814187329	6.15318749953	1.60075002635	4.23553058483	2.88455906022	2.97898945723	4.58351841555	2.65063666983	3.71874677999	3.39180740273	6.29834507801	3.39095477259	3.92463815386	2.33846801599	3.75888375744	2.49249294557	3.86985351494	3.49612174115	3.48080776039	3.59356263021	3.04968384817	2.89786773741	2.90588780979	5.97403363013	2.52165884724	5.67122564786	6.11154725865	3.17574424436	6.95993390329	2.58728457559	16.1624824604	9.49758875863	11.985573563	11.4066207769	20.6598391146	7.61938935667	3.65458753423	6.53152177533	13.195789006	4.48009283902	4.35408109994	4.54506377326	4.67960983213	3.14327233437	11.9848607745
PIPOX	11.5924711266	2.59512883687	6.46790146373	0.312293222078	0.276144663355	0.835705683525	0.165909495696	1.90631811507	0.6009290767	1.85449770638	2.92585819712	0.116253484134	3.0114167313	2.29192392739	1.66012544055	0.740321072076	0.475228442386	0.243629231561	0.145716383362	0.2601897642	1.39587883357	0.304009713436	0.35237784798	3.51167083171	0.338453046926	2.4528813953	0.398952190284	1.09092423734	2.30368439661	2.89632330985	1.80715015604	3.40191970507	5.62587320801	0.159206676732	0.343696223361	7.05630200904	0.353809396889	0.268252504548	8.80732231662	0.0829741869759	0.819576080772	0.319807412567	2.35223559988	0.572655599805	1.64348134655	0.204551625963	0.98034297761	0.0716774550236	1.36626116031
ISYNA1	3.22289121608	3.60850531135	1.052926612	3.51913554848	1.36525114319	2.73421619303	3.02126041635	1.83123983825	4.65600683266	2.82020953794	2.48783628974	3.46120135621	4.0998951056	4.0329911514	6.86854513745	4.01683290826	3.95456247127	4.81098031309	6.38807740252	2.25984022246	4.11320576935	5.69779374368	3.12341850464	6.87864479651	5.06318096133	3.33983416717	2.67229466407	8.55081463738	5.75019326441	5.3585506824	4.7742398012	2.50395099287	2.35713158316	12.9337002635	23.2750861535	10.9949458285	4.45299591322	6.79694177136	9.76512576989	7.30303032786	6.47714817744	5.60711467672	7.74619272821	9.11990260514	1.94687734984	1.94042661604	10.3952628459	5.65665095546	1.74053451834
CYP2C8	0.132570931523	0.0562787598621	0.0508586381134	0.0488595248897	0.615482840859	0.0388053328921	0.646098425829	0.0987614338971	0.276121358699	0.296487351725	0.469567831184	1.7435987845	0.0223416996992	0.236718083254	0.234012931433	0.145273533555	0.026172318901	0.661926295687	0.0143782283175	0.0	0.111785030632	0.733028788617	0.0158948900923	0.0	0.958121859314	0.0711706139876	1.48319753386	0.0348332553803	0.0607850470537	0.0972895414044	0.074368915517	0.31380103414	0.526893629265	0.054839919453	0.136793678419	0.0173884954623	0.114118745886	0.139447480485	1.77948413569	0.330938745868	0.114731511983	0.405166787649	0.197716030383	0.611397332962	0.0567760995658	0.080734641169	0.161768321375	0.0678970338252	0.0567632300528
AKR1B10	588.981490428	1.48509127279	602.737696169	73.4364083966	491.836674567	101.75644421	539.693790945	360.965428729	344.756698196	310.360175966	544.725026608	915.733901774	2.29893783995	399.885407094	125.73624591	554.942009218	618.565228975	562.132448916	55.9053589155	95.6797132776	498.334589907	240.722979431	65.696087113	0.796597630524	508.757445908	3.3512530076	81.5703888155	3.7885692484	211.918170117	15.8694409066	0.308969815243	499.025838507	6.94909489619	0.208849217332	5.00791146169	0.666485875959	5.94130031977	1.11923127829	12.5041714181	227.895801168	0.22551583892	4.83350109924	34.114946769	0.00958851346285	938.903806199	99.5235086909	4.5439805937	0.0583879452289	2.09200493787
HADHA	96.0069864995	36.831902421	187.491981953	53.6589927212	37.8542942345	53.0388357422	41.8557659877	150.24397349	45.1224256426	85.5577425201	151.930459383	60.2887595404	40.381688322	95.9774120755	61.5870009089	56.7138937701	59.9909999214	43.8164793507	34.468693585	38.5947941104	64.5105180782	47.0147551763	56.0067901226	67.2177399866	46.3400434345	35.337974637	34.5322515053	64.3414191176	47.3530389825	39.2337258722	41.3638822402	131.896221966	39.0494008894	30.0996869924	69.4687582067	38.9734038498	44.778350985	75.3888434333	98.8450972152	77.2293237419	32.0439603687	35.4453821662	58.4629585091	35.6869626629	58.7715671697	55.5277757316	25.4368676668	31.300158456	35.5112614138
CYP2A6	0.061965251331	0.13119803643	0.0439120567131	0.123270763161	0.0142343694575	0.0592321685838	0.0193847623209	0.0346217134646	0.0235787170591	0.0164565842246	0.0363676013367	0.00599249329598	0.312500183538	0.0500536386254	0.06612546282	0.0146607887726	0.0387386481834	0.0297894641194	0.0718259553191	0.0	0.0	0.00968735615354	0.0294082919021	0.0599855901396	0.0	0.11618640694	0.00751827836445	0.098819559125	0.24179509596	0.254121112416	0.240166408283	0.0267962820106	0.0731133161075	0.0507316612384	0.0202473544741	0.238070726517	0.0466729176825	0.0172001282061	1.22139025694	0.0	0.0636819337883	0.0622768320673	0.1431425755	0.187729514015	0.0882382956723	0.053774290789	0.364012703276	0.006281061959	0.0105021779264
NAMPT	11.9718488487	4.92329315342	7.03872910275	47.263019212	9.75269341356	48.3310574034	8.89567149926	9.21552038008	16.4748240441	12.050235139	7.3098195463	12.1255747627	6.50133387852	8.37821245385	11.9351475639	21.0334086852	12.4132858779	6.1883998719	35.8470968518	39.1231387866	12.1642100971	17.4002944485	44.1986094458	7.35394565363	8.8105497811	11.7638525172	7.70845449933	5.56091166599	19.0505083254	15.9038394266	4.71768146442	7.95212612485	14.5343542752	4.85481310701	50.4426152517	22.6024019105	13.2458098482	19.3902183067	10.4227408273	4.1978801847	8.69266489284	14.518771956	20.0422764141	3.83270970846	26.3664686504	25.5796558118	48.2807784371	16.0725274717	16.7027733339
GSTO2	2.1300344347	0.145844866047	1.76317464124	2.44488082172	4.12375752267	2.1319347146	2.32145864244	1.59354802873	1.78706759004	2.06298983444	1.44609694452	2.35297142873	0.0984264357172	2.43334545756	0.85452642458	1.71466059726	1.34067116599	2.44323450059	2.11827563904	1.94490673878	1.84572542997	1.83856470117	1.55565328865	0.127429926776	2.07708031066	0.134530297715	1.43742571059	0.209625671838	0.271726805823	0.284750890284	0.148923870876	1.47628310011	3.45746488789	4.41981228063	2.52283751069	3.12128138192	0.404690830586	2.49749814409	4.85151438713	4.89736013744	1.93590682326	1.22120592861	2.35024497615	0.153385287835	2.00101843259	4.03274659423	1.7527851923	2.98973990873	2.45167262147
SGPP2	14.8093049991	0.663608567615	31.260916452	28.5803175704	6.68032271359	27.5440043487	19.2580640723	39.0984587644	11.1802982159	17.8571105777	20.4677209173	40.8828370597	1.49111155864	25.1064910217	8.01081438699	25.750778956	18.301433335	17.406655398	30.3011658195	19.9359719459	25.0945187028	15.0178064537	31.96414751	0.720452830638	18.0058112478	0.642067817461	12.1249546894	1.32735655856	3.63447115839	1.35404047048	1.64650055175	17.5520948592	19.5202785527	34.0720041468	12.6017567777	11.0469122097	15.3032006735	42.7292225713	6.33361951035	33.0022798983	3.64493805359	12.7496256895	8.8577106294	7.00274201692	21.2306055103	50.6788839964	9.87605745935	0.29652034946	33.2619085977
PDE8B	0.446923482868	2.99845597955	0.213409993858	1.05909467936	0.341821655497	1.25536774725	0.459036978256	0.37143554287	1.61214045007	0.998941205311	0.270892541985	0.571613441737	2.61063147074	0.513345331507	3.90522498064	0.591659101738	1.28234186166	0.370926875809	2.0788290559	0.608358440603	0.733161514684	0.836823511602	0.853331732711	1.17039280899	0.450249982884	4.66098369499	2.20913955958	0.752321065042	3.26705184462	3.93478949356	1.01628885118	0.379832666806	1.26802748927	1.16411628558	0.455827898177	1.23181363923	1.34984668682	1.29648938726	0.642222774206	0.405878333167	0.804742532336	1.00623480507	0.70657681911	0.565921134449	0.3363395207	0.376636867341	0.438685631785	0.525818233548	0.788117067607
UGCG	11.3503153977	7.01359807414	18.0891520803	13.1024614363	20.9444543041	9.87146181451	11.7417978785	12.527103689	15.2090746393	9.93922772454	10.6523738232	27.5196535313	8.27939917727	9.48242594015	10.8774124502	23.6687458996	24.9472445442	14.0725557598	25.0474563355	13.8480914539	18.9049231305	18.415439444	12.1697030327	4.77136952156	11.4759746384	12.118568019	11.2963215775	6.22915973262	12.8200175369	7.58795179482	6.58370803066	7.57766339727	14.6083868309	19.8276788648	16.5496786212	14.8115279704	15.1241924666	6.98308060944	7.18646399387	6.06483347406	20.2082715324	20.3284174677	10.8805974928	17.7007075051	14.3061413873	15.487823044	14.78464215	16.5768916175	11.8110383051
NT5C3A	9.5626415015	3.60385461485	17.6522912064	4.36456847164	11.5048751188	3.7238246791	6.68349755464	14.3702015827	10.1097546421	10.0002794352	6.84814531166	10.5649115044	3.29875931614	6.63751657924	3.85825889677	10.7996918785	12.3353593157	7.12374993895	4.48719272882	4.47805586913	6.14739033555	10.1099722658	2.62454987246	2.08807555256	6.15710767873	2.67469956639	2.96602861488	3.0253774265	6.71852269938	2.81382567682	3.22958672369	8.72360517206	14.9655670961	12.7652943484	14.3142072132	5.26452754486	8.4836326547	13.6700493314	7.94956595801	13.7168982175	10.2368997227	6.28098014632	7.30168925291	24.6790164201	19.1605682463	20.1358932593	11.8424910335	9.81179199972	12.3947948635
PCYT1B	0.0226053252605	0.351638404442	0.0104616508523	0.367982867031	0.0237384696047	1.55130605329	0.0242457837274	0.0360863584087	0.0196609572309	0.054888855538	0.0404331783719	0.027482404898	0.51288016064	0.0104342238575	0.165414839126	0.0488992069088	0.0969058965178	0.0331196634386	0.385968073851	0.205533899898	0.0665190645186	0.0363498202816	0.259932242261	0.342627324331	0.0	0.205388285568	0.15045760022	0.675322031056	0.276640354111	0.341684248559	0.353586129494	0.0	0.0827382888516	0.0719138421702	0.0147727322563	0.359470754617	0.102854459613	0.00717110655721	0.148090680027	0.019145893691	0.557557971508	0.158672324607	0.0676364774388	0.00903098153693	0.0210219768833	0.00560491707774	0.0607059168884	0.060230352553	0.0262715147553
CYP4A22	0.0278915888992	0.0	0.00376486592927	0.0591852992963	0.0	0.0193900966958	0.0	0.0103892055434	0.00471696542358	0.00493825460795	0.0363770254366	0.00719285538922	0.0	0.0	0.00850404834105	0.0	0.0	0.0	0.0287378271606	0.00739661061111	0.0	0.0	0.0105897285378	0.0	0.0	0.00557839271259	0.00902427193163	0.00515713913119	0.0033747593499	0.0190640222971	0.0135128612072	0.0643277420435	0.0125369592496	0.0	0.00607578037861	0.0115848203767	0.00400157247817	0.0	0.011219755971	0.00459339377443	0.0084931247965	0.00830572935233	0.00572718674714	0.0346667374537	0.0	0.0295835240594	0.0378671312784	0.0	0.0
PIK3CD	0.963240633056	1.52187827873	0.915495646053	2.40046722322	0.390478517809	4.02768881712	1.9356230106	2.11265719816	8.1843469622	2.75678453433	2.50074929925	2.85813538747	2.75953934296	3.88580498937	4.58154395649	2.91979842248	5.01940188432	3.92976287694	2.32937517004	1.14949426545	3.94879031851	10.2683649772	2.14697993801	2.06678588773	8.32671575766	2.35940463197	2.7691438757	3.17913234463	2.36729295282	2.17729861452	1.69373357932	1.61227118019	6.29965471828	1.67001065517	5.10067376068	5.30463899836	4.57262758407	2.46612678375	10.4345041746	0.475900839836	3.77854186205	4.37093139044	6.12565223759	19.5983400289	1.63214967158	4.79584806472	2.49951403763	6.41195643339	6.60317636914
HAL	0.0453179602379	0.0506115128041	0.129871047526	0.366161596846	0.0	0.116325508199	0.0174485462632	0.135042175022	0.279443994558	0.103689911951	0.0218233876657	0.0863030826179	0.0357189334949	0.0675811661813	0.102035359652	0.0626829915612	0.0740972627417	0.0402209865335	0.197546966113	0.244056528435	0.071805947027	0.204914125928	0.254120559205	0.0134985062926	0.055233294724	0.0125497575658	0.0913589161846	0.0541429457251	0.0657992818913	0.137243178318	0.104711107226	0.0361796671997	0.112818015727	0.230605271477	2.20750067529	4.65070280248	0.0540142299803	0.12901767368	3.17197501673	0.0516689853543	0.0636901838121	0.0591706550566	1.53755042543	0.178727207803	0.212744877551	0.149242988933	0.626911081141	0.149822734812	0.118164807995
GNE	1.40838859082	6.7287253153	1.599553848	6.53453791611	1.35430526279	5.84502846887	1.80334564502	2.89630197529	4.52327357755	5.54617836483	3.93686422533	3.16747637244	7.27418982747	2.35467779077	6.69684206097	3.01913207418	4.5047736038	3.32974087566	11.7574424607	6.67596303928	3.26837165283	4.08819518311	6.05860856142	6.41746148825	3.99593777031	7.06693033144	4.68928075969	7.309049829	6.16325084729	7.64828455871	6.82015923409	2.1132417882	3.21533061364	28.9027527485	3.33909447786	12.0831692997	24.3655930849	3.26083277734	7.50471456733	0.229786263806	17.081641015	10.1504224393	10.326274557	40.7357726689	21.921021911	4.51368260129	9.12063636293	6.06631546672	10.8181368218
PIK3CG	1.15559446534	0.395281889377	0.935907576939	0.146358358506	0.761627580759	0.374342220364	1.66558585123	1.33414451724	5.81076607002	2.70907567969	5.8992297027	5.65676411171	0.854342828924	2.58043810648	1.99964928848	2.22163610073	3.54789836521	3.54851292827	0.411430699878	0.0529475082346	3.75952366585	5.39143027209	0.126341592664	0.243648721474	4.56142876011	0.419286765379	1.2185696572	0.286942612491	0.68739636622	0.808876500049	0.454336726631	1.72156848448	2.88812217765	0.455712332352	1.7515634673	2.40491689121	2.84102806051	1.33456751925	2.59441499828	0.215221799905	0.677054578792	2.60252045671	3.08597047355	4.89827189062	1.84125752586	1.32661991512	0.604685871234	0.223232966987	2.95732121079
POLR2J3	0.223880579605	0.256093259479	0.204396254256	1.26584388685	0.0673249822945	0.851779038193	0.112059497365	0.407863739038	0.309781646862	0.244316981181	0.10511697432	0.17478173435	0.232003874902	0.18742004034	0.191129145768	0.165649946935	0.206127054816	0.182643821308	0.419405774951	3.06355460058	0.20030099017	0.178184045792	0.901018814578	0.141858366334	0.333225420699	0.379787975699	0.239039284745	0.536258506691	0.369389503383	0.480771542291	0.88152638738	0.168986219568	0.540667391175	0.289270620058	0.305915610996	0.546100160813	0.571149787951	0.269667723683	0.784331039328	0.307699535518	0.7195321559	0.332736620798	0.333499139597	1.61835482866	0.450467525976	0.877233537678	1.87217672145	1.72305478045	0.505005339937
LCT	8.12509243799	0.0	31.8764841519	0.0	0.500558755899	0.00568071539244	0.0136334981887	20.8616903653	0.00552771623735	0.376157635769	1.38119577697	0.00210729038468	0.00348864317805	2.18260008427	0.157790598343	0.020622160217	0.0102169802451	0.0104756147738	0.00280643979686	0.0130019072343	0.0	0.00681321495645	0.0	0.0	0.417182179615	0.0130744108581	0.0978220937757	0.00151088672239	0.63474734624	0.096065188822	0.0686202761595	115.187329487	0.106515612404	0.00535201309268	1.20507421027	3.19036384175	0.0492382982172	0.0302425576414	0.552224600142	0.0	0.0124411511501	0.0218999609881	1.52017154369	0.0253907796526	0.0398949944686	0.00472749990386	0.00170675862089	0.00662630101596	0.0738628729961
MGLL	10.8660043014	7.34492301082	20.2900155809	58.2091191627	6.84333586363	33.8330999899	10.5771491481	16.4569321504	7.34994031621	13.340839031	20.1049546694	17.3613196497	10.3827332336	15.4888859106	13.5216593829	24.7498641043	18.7195218077	14.9453936112	22.7975477902	50.7324201003	29.3560715454	7.33797953649	66.8960098335	18.6936214373	13.345873781	12.0261060321	6.5550486268	18.5322182664	12.8891226411	12.0336434094	12.1564184759	15.4874021791	3.60863440391	11.668037014	12.2489178904	10.8688871929	17.148002474	9.633549692	7.5247640957	8.82785943195	32.7473911562	14.699666773	14.2754324998	14.320451501	42.9706599217	2.15952058335	7.12920645019	8.61411523176	2.52331718406
GSTZ1	2.56058956176	0.629840783324	3.8133979246	2.10155638301	2.67561143901	1.60209844775	1.86952620809	1.92805818673	3.36054434074	2.04572600262	2.72246053164	3.61986747681	0.500071916076	3.93844253772	1.38463971114	2.23305068296	1.62461034105	2.90282988571	2.96315746023	2.81158894548	1.74360459314	2.30790603923	2.62411191238	0.63915753731	1.83854048012	0.43551769464	1.19135932068	0.705481971468	0.872617142404	0.812312210375	0.553633576249	3.21758324	1.02159284042	1.45672700633	2.69259241646	1.4432574309	0.746873653325	1.91729181851	1.72636533476	3.76599713844	0.653411547913	0.775111591599	1.26709801078	1.1717690554	0.583747650377	1.92828123659	1.74637466899	0.62807359395	1.2424062859
POLR2L	92.5536217284	41.6466617607	46.0030484394	40.1093098383	156.231453397	32.346139359	109.682447989	35.7972146186	109.089102394	97.2860805798	52.1442616813	58.6256008933	29.6457412878	91.7902647248	42.2906001313	59.55397264	58.8042502896	86.7137389566	48.7166984513	68.95934557	46.1622115165	102.670841915	59.8791965513	50.7897256337	82.2990923445	34.9012897201	39.0024054521	45.9718852499	45.102225473	31.024849983	31.8873745709	102.518867606	47.8505709529	82.0403994493	72.0947125247	30.4302324915	32.7907314962	48.8467374732	58.803595789	118.477972759	56.9544003207	44.7518479513	42.55741579	46.7406278403	46.7185018827	39.259941058	77.5038252806	28.507925214	62.5966957479
FTMT	0.0	0.0	0.0	0.0	0.0	0.0	0.0	0.0	0.0	0.0	0.0	0.0	0.0	0.0	0.0	0.0	0.0	0.0261632153585	0.0	0.0	0.0	0.0	0.0	0.0	0.0	0.0	0.0	0.0	0.0	0.033478071465	0.0	0.0	0.0550399610288	0.0	0.0	0.0	0.0	0.0	0.0492571539159	0.0	0.0	0.0	0.0	0.0	0.0	0.0	0.0	0.0	0.0
GSTK1	81.3234787062	14.5787811315	87.1957597291	18.7557037603	67.2903219244	17.9072442486	39.1186337578	58.7187044509	49.5151496736	65.3012831175	67.400484994	42.5352616716	16.9332666917	62.4792649964	27.5157756464	45.1694532974	38.3925200111	52.2120811294	34.4265133524	22.508064532	37.7262580735	50.3428437018	22.2628838199	17.1653902132	42.9012423988	14.7450904957	22.2925631178	18.5222347765	19.4855108779	19.3699069697	19.3142955937	71.491048058	84.1388516078	74.0621251297	26.682244354	30.061175845	23.4516366767	53.4940097074	25.2054029288	86.4745858626	23.3680564838	23.7204617187	18.6825301823	29.6398821876	53.810536708	43.8211630461	12.6710583522	9.57524423374	48.5597954255
PTGS1	4.72485041399	11.3654984701	4.50663164895	20.5911482784	2.02128046296	54.9652985488	6.64509652362	6.65890955636	8.06077740526	6.16792776738	11.7200656575	10.9782477182	19.0535826191	9.47014842792	13.2912180268	12.2534872561	11.9741161535	12.2653153601	14.2247314179	15.159123501	15.4371652121	8.41250008373	19.0236358657	34.9092140377	9.59707591088	18.5637993553	7.13935713489	18.0281247865	31.3343951798	14.8737087097	17.0698274687	12.0904824432	2.41900628722	1.40831091598	2.96623743046	5.71884491158	7.11028563095	2.703860154	11.0797544737	6.2698888889	10.6844133356	4.82161073161	4.18739747529	2.22964899723	10.6465806464	3.27485430905	1.52205844997	0.69091681549	2.74736974555
GLS2	0.0216601548664	0.0768712681797	0.0491187265624	0.388841413521	0.167182514594	0.289114255104	0.195148990977	0.129089412194	0.206599896105	0.147262783151	0.0745794905945	0.144115050075	0.0915497139616	0.139971295649	0.124157189065	0.147592118414	0.0649978574205	0.138840052524	0.245490627292	0.317073638257	0.168551017141	0.254645759967	0.355268642207	0.0301941473284	0.148715968383	0.0649813374725	0.172399333585	0.0937158411474	0.069188678891	0.0923820146416	0.117531327309	0.0524536735034	1.0047550867	0.0482348941385	0.38218654008	0.352666066142	0.15289176429	0.413650414825	0.407772154888	0.693454930026	0.106849088617	0.0116101700932	0.208149561128	0.21806516394	0.0423003193384	0.293232856872	0.130295626492	0.333725972523	1.85021948429
CHST12	0.98568048138	1.58648370279	0.829795294965	1.03211877008	0.55342889852	1.16498570886	1.43226050986	1.32373203583	2.3961398337	1.40478858906	2.11659755177	2.03326043671	2.05665704872	1.66242077455	1.78624243814	1.86672355092	2.03830369798	3.08855274352	1.07855951044	0.518072939481	2.10588076026	2.67401994812	0.950150705012	1.53444945499	2.8288653018	1.4935426857	1.46909478577	1.65875819706	1.42470202075	1.89035694332	1.82725195612	1.21867558423	3.30566057709	2.45790137598	1.75960836256	1.87208917546	2.07003875179	0.811038839711	2.29140203478	1.6207296107	1.94704793889	1.90011656812	1.72642200469	3.36560564579	0.827378969615	1.24595261605	6.10882542326	1.98969475373	1.93463350032
GLDC	0.470049551495	0.087014505261	0.302679533772	0.429223713995	0.0283219928381	0.567840536499	0.279630192552	0.370264948509	0.527786488809	0.392922155301	0.470341813164	0.524621165665	0.0715538998226	0.485507394244	0.206751631174	0.681858927308	0.915300405209	0.350691603804	1.21871697555	0.306524058723	0.529085629153	0.717987888936	0.20479691938	0.176045338897	1.31249065613	0.00693525047613	0.130891676165	0.0726640460531	0.106288973494	0.262291630141	0.365859169319	1.29958514622	0.415636819109	0.0328056025894	12.4231870272	8.99685460868	0.0928646712653	1.22061803293	6.00417834849	0.019035552594	0.147825244928	0.203077401704	6.57435157114	0.16521239348	0.213188400663	0.120368483377	1.18539298284	0.253071756714	0.59031442886
PDE6C	0.0	0.0830562278098	0.00877862091907	0.148353942739	0.019919516413	0.131869255298	0.0	0.0767116756947	0.0164979784619	0.0	0.0169642224967	0.0083858697725	0.145770478363	0.0350224250926	0.0165242308903	0.0153871843492	0.0135526751046	0.0416872500909	0.0223362084618	0.0948576204928	0.0	0.0542257809102	0.0246923035814	0.0503661486756	0.0715585434666	0.0520290452638	0.00526052347193	0.042087552674	0.0118035012066	0.2267052063	0.204803537214	0.0187493018539	0.116930817509	0.0851924065943	0.159379099947	0.0810377435049	0.0653138835968	0.092267515537	0.196210143318	0.0214210351366	0.212888768785	0.150091555391	0.0333855191196	0.565832373919	0.0264600638037	0.109741792834	0.105275553049	0.114265990007	0.132270330331
CA13	4.52692142966	0.209396080471	11.1146027351	3.19167807639	2.98180170618	2.26500508568	1.49433794401	8.7006094517	1.88679214243	4.19192782761	3.39266037246	1.78001766673	0.251458093383	3.52302281937	1.77106395806	1.85188994562	1.36736636206	1.36869869985	2.53776380049	3.89840048172	1.52998394237	1.85477822018	1.75941596557	0.273932748141	1.36253783795	0.420571253186	1.12134414587	0.165604991992	1.92944967354	0.662751354886	0.339591304331	5.65816485615	10.2133876164	5.75145063712	5.51381465726	2.59058699843	1.29615044169	2.5894033819	3.2321353959	2.14519383123	2.58796559143	4.03836565954	3.44231999979	0.211752120757	10.4619843806	10.1850627376	4.37183997756	7.136631678	12.2803212772
FHIT	1.74145255699	0.9603614942	1.26614538562	0.92593001345	1.42437909927	0.891936723816	1.09782121129	1.28750252844	1.96452026794	1.28586466322	1.28016096369	2.04645133439	0.984272021539	1.83296258997	1.19064390197	1.58254036645	1.68665894741	2.41856053019	0.822382317615	0.834421720055	1.17003896809	1.7943783472	0.7288065739	1.22349428608	1.45451061122	1.10227511815	1.34138029012	0.689724927839	1.30255907413	0.938706289001	1.16647287862	1.16384248794	0.738288368593	2.22070921486	0.33408693276	1.09319255449	0.431548881297	1.51119523177	0.949950340661	2.31065779777	0.91292659337	0.595188962426	0.593266628783	1.7371093263	0.257643864505	0.667853161022	1.97368638071	0.10965701772	1.40419853656
UCK2	3.29517833971	2.0067651278	6.16111448851	4.70923217123	3.7719562078	5.51192964484	3.0634466394	6.75320196722	3.64540367491	4.91649953514	4.84552532245	3.5559327492	1.90448108697	6.53746751162	2.34778111776	3.889978594	4.1964345922	4.03374741943	4.86155544941	3.89114597998	5.64564751923	3.99502782304	4.12730489878	1.29960965238	4.3052483786	1.80984990045	1.93298542319	1.72031047156	1.47079615168	1.88820336863	1.94248713271	5.30028554348	13.3052506857	8.29557276246	8.56162800455	5.37758010806	8.06845777415	7.94430030453	13.2446041746	10.7153052775	4.04835868681	5.45820114136	9.51961689498	11.6927862599	5.96546629406	11.5920210288	5.21105844466	5.72963380723	8.31289354281
ACSL3	8.96203686763	10.4062823921	7.60745709965	13.7353106176	12.735930754	18.0778750265	21.2879711374	10.4955246167	15.5477799749	9.5046729676	9.66753315778	25.0754359016	9.43642852301	11.0280126222	10.5431805313	18.8718857006	10.7160571512	17.0638658791	16.5429857754	17.2995811172	14.0127013475	16.4023905933	13.4168394046	6.18069979012	14.9312633534	11.6926790375	17.9510567975	9.6400841816	9.48318937271	9.72439715144	10.2731720191	6.00029452977	10.9155988126	23.3512259	10.0991315147	13.1235874775	14.8555255478	12.2734413179	11.8189751397	9.75169694618	8.32049616959	15.1227874991	21.6646841609	9.73777642159	16.9742101153	21.8993645296	18.3236030795	17.6954276451	14.2545132626
P4HA2	4.69889672545	3.45478903739	7.45057313901	2.3559556972	1.99693034894	2.39681467235	2.29703277439	6.36604618434	3.10658887856	3.37785037284	6.07945496766	4.13648660031	3.06727728848	4.81313245717	5.51583958142	6.222175327	3.85435880177	2.93757332415	3.04357768795	2.65560157557	5.87701994222	2.45153690369	3.43191653411	5.64563038659	2.57418856363	2.96623158967	3.06589767585	4.91448942664	3.73754399533	3.16700902238	2.81727315404	4.34319131219	3.69878637189	5.3993309652	5.92641637235	5.07423171834	4.18472419634	8.22292367724	5.41679797655	5.60632354524	3.07433985536	5.77739333886	6.21287939787	2.94637808561	5.58852917792	3.85742936561	7.65642963975	13.7051264845	0.371911988954
MTAP	0.62467815506	1.64223284787	0.581462769948	1.80551179357	0.836743700839	2.72081977449	0.98592940828	0.906048133322	1.32750580565	1.14989608246	0.971905920871	1.65495142829	1.97585608477	0.844628185093	1.85522899812	1.7015521878	1.04192042727	1.04784241335	1.9549186925	1.7594384507	1.25555853018	1.26784342337	1.43236589475	1.40951075795	0.998187095757	1.85565040858	1.39255776952	1.86256516885	1.66342666419	1.8280030194	1.69694030936	0.541333660457	4.10090824363	1.83753499145	3.28429764623	2.85152410819	2.55765527098	3.35119263318	2.18701830784	2.59637175742	3.55396628684	2.20154729486	2.71105398422	1.31678490583	2.10313790297	20.5026872285	1.88024502413	7.48992725284	3.84722432151
GGT5	4.27879579384	3.26717722869	1.40150523467	1.85236984411	1.15988244604	1.13298399769	2.24698020965	2.12137200576	3.30740775133	2.75431680964	5.50014615843	5.1351332046	5.2658544779	5.51473032577	8.38587522	4.49528262603	4.80900580328	6.43123727224	2.25620978511	0.325322580778	3.09928468513	3.54660925454	2.00706200226	5.75992456518	4.39757627114	2.70776739502	3.52330815127	2.70381589424	1.69942601614	4.58858609646	10.5228263173	6.98100244499	13.5015233639	9.75239511605	3.33261621935	11.4730665987	18.7682090793	1.43444637095	4.69873705945	1.34686439127	13.6941333082	21.5478799063	6.86692812838	23.8571337823	3.90366070138	1.72459675438	5.96013981	3.28471527791	1.59903725518
PRODH2	0.183921760267	0.00529815787643	0.856502173926	0.0	0.0120713290602	0.0	0.0	0.0734015821897	0.0	0.118624795696	0.0514020289857	0.0254094003542	0.0	0.0742831919988	0.0280385521588	0.0124329501272	0.00821299058886	0.00842089575252	0.00676792841527	0.0104516735072	0.0150337037064	0.0410763765134	0.0	0.0	0.0	0.0	0.0255032335292	0.0	0.0286119289592	0.172404099994	0.292777010171	0.284054325963	0.372018542889	0.0	0.0171705869506	0.240089852395	0.01130872808	0.0486213803556	0.0634156547669	0.0	0.036003260992	0.0762858887621	0.00809271829264	0.0796011633943	0.0	0.0152009346353	0.0288117854047	0.0106531962629	0.106875330989
ACMSD	1.87440991589	0.0519542878296	6.41137201303	0.0287032762996	0.153884522666	0.0447794034406	0.0161203265836	1.62671084154	0.0130720068722	0.362659389659	0.151216094607	0.034883411603	0.0989998016687	0.270559237295	0.031422738526	0.0182878205371	0.0563762086489	0.0165152361222	0.0265468043118	0.0307470596211	0.0294844127988	0.0402799225343	0.0244558721886	0.0598606650327	0.034019214201	0.150727770492	0.0187565522715	0.0357296228137	0.210428666035	0.190193912646	0.168515325884	4.43446234763	0.225831825736	0.0379695061706	0.252564845397	0.0481570791744	0.0443578260488	0.0	0.196922496122	0.0254591117782	0.141220690512	0.0460349150027	0.238074114799	0.084062170452	4.15638355917	0.137882301804	0.157410333504	0.0470098583387	0.200872536368
GGT6	31.3264632196	0.0137323022719	61.3869715112	35.8851338683	16.676340608	25.1946263203	14.0891960326	47.126953697	6.74901801188	27.5933654487	32.3479977035	7.73180641816	0.03270892688	34.3353551349	10.2330730122	27.7833032114	9.61474620026	15.2055376676	21.6348896735	35.5326645272	22.1066403947	8.24046170981	38.771408263	0.0439502140979	10.2656288218	0.0749121139693	9.55171935719	2.68835740601	2.69033445249	0.926291954877	0.219956264467	35.1137767386	6.16039247456	28.9220157519	0.203978805197	0.193286796918	1.02588874425	32.5640379801	1.22362187728	15.3258154606	0.238476519318	0.775692322732	1.61511558204	0.481409503514	3.29717005113	0.0952150286448	20.5967116449	7.11470055755	0.238536654984
CYB5R3	53.0719928579	60.9220910963	40.6110496905	30.7587139955	23.7054084304	39.0375826145	35.9055647497	43.4860777563	44.9659911266	44.054118925	46.6284646344	44.7424410349	61.8180287811	49.8495525187	84.7835186808	55.7237362431	45.8732526159	49.7527640265	55.9509401056	30.0153777511	48.6250686544	44.2783505519	49.5639050634	89.0730637625	46.4358998932	59.9138018672	47.3220151667	107.125374036	66.738157794	70.2031207166	77.2428576209	64.9850080285	44.293774926	57.031957705	38.3629706562	56.6338610202	61.1193594771	29.7293431766	33.2767906333	50.8243556023	51.3820200693	49.3038718123	48.3429359503	40.2451084068	42.5621474326	31.5141021637	31.2812856975	29.9584635448	33.5383544321
CYP3A5	18.0908522489	0.376188100296	55.4530850249	6.61164377305	7.70906888581	4.02979704228	11.7523671076	25.5386855911	10.8389095877	12.9272031219	35.2626227474	8.36510754999	0.387431161887	11.0051375857	9.88267826549	12.4749960704	13.3924933979	12.6723521776	5.7253748428	8.42608452415	23.496023868	7.13976138703	2.33744146999	0.109391044696	12.1965908123	0.602858831464	13.4725046294	0.430196655253	3.63550526021	3.15869409164	0.485488669485	9.39523588324	3.30632266266	2.98842119977	2.75707242234	1.26857999854	1.52562403038	10.2464007839	4.57563906875	3.93967556634	6.55401986655	7.22129983864	3.23424386456	0.949033483443	23.364958346	6.44508562637	5.58612131439	1.25997113754	2.64514459439
UGT2B11	1.05778888449	0.035062849339	1.1735555429	0.00461219850534	0.266290788881	0.0	0.090660560451	0.982328196412	0.0220550519825	0.0692691925642	0.090713370701	0.0336315374963	0.037118261665	0.0351143660308	0.101614676711	0.0137134033915	0.0	0.0650170695077	0.0	0.0	0.0165820051786	0.0	0.0	0.0	0.0191323730916	0.0	0.00703244454446	0.0	0.19461157684	0.0594249289534	0.021060634652	2.68192255154	0.0390792615059	0.0	0.0284084448478	0.0421298805647	0.0249467983736	0.0107257665389	0.104920125102	0.0	0.00661853162151	0.0129449957878	0.0178523535196	0.0472764831803	0.194549863306	0.0	0.0	0.0	0.0491176172811
B4GALT6	1.77158022925	1.64708604843	1.69217596868	1.18803835876	0.826344582595	1.57474798059	0.465365816894	2.03759158508	0.754732247514	1.45816625707	0.963021759936	0.596367150387	1.48959935279	0.742823920075	1.40397414595	0.755110750486	0.490358568901	0.442092265853	0.849963032513	0.817680944768	0.758309534977	0.65540277271	0.716267603794	0.651954957861	0.392830240124	1.93321218022	1.10262792773	1.4384068723	1.20266984589	1.67212745619	1.24157455711	1.35091440732	3.16394716044	1.01196756567	5.87265625392	1.98280627054	1.42895881698	1.83436482261	4.23232765313	0.481064935333	4.05517656976	1.0994024391	3.16564688644	0.664986720338	3.10319798412	2.11637204077	0.71181291465	3.01576205178	1.72360809898
ALDH3B1	10.5261997785	1.358268249	21.2710714672	3.22463814474	4.96044359561	4.6470052318	5.21043453557	11.9662694884	3.91472179847	7.96378965128	13.0548601785	6.9120778392	1.10615892946	9.69680091247	6.01267533555	9.6005951803	7.55215968189	6.25783757005	3.92482342144	6.48755533422	12.3245490721	3.71110245538	9.25534070064	2.41748265406	5.79099338631	1.2589374091	2.73562305048	1.81713657469	3.58894604601	1.88527874059	1.51102584191	9.07112785673	7.37822473055	20.1279864298	4.3258781464	3.9717517536	6.40661718431	3.176338798	4.02520005854	2.84374263353	16.7287871673	4.05605830441	5.69374761739	4.9894537438	14.2270297481	4.26978906147	2.55655801414	6.19770754605	7.32334333457
LPL	9.30516002094	6.55442703872	3.35199279208	0.244970682092	0.285882790327	0.233369976351	0.522512685144	5.27605837914	1.13403835977	4.26188727555	2.26810338524	1.01349991591	4.00851390587	1.66664224202	4.93030709208	1.21265667133	1.31035996995	1.0128961652	0.350092797279	0.078165733496	2.09876267462	1.6435256297	0.142995973806	2.37462445107	0.551337184966	5.47263748754	1.75633296438	5.61117744989	4.61844981716	5.51676521857	3.27648748936	0.82850777373	0.673479614423	1.23071629597	0.75176273975	3.94483138041	1.75141668007	1.08785511914	1.07699159604	0.720039107815	2.98804197891	0.764357393914	1.47778539515	1.8699132964	1.43906033904	1.09658075094	2.07524788504	0.653981533755	0.582820544991
ALDH4A1	1.95971616289	2.15332848174	0.87431637622	10.3177568617	1.51920735777	13.4717239021	4.49072795298	1.14475958839	2.51157758496	1.82870167643	1.95594404327	5.2105939403	1.38579706789	2.54536795651	2.54423883132	2.23662672587	2.94887326907	3.8526522563	7.1547919363	10.8479304766	2.94934043858	3.24162203359	13.3228219786	2.85460512569	4.10923335537	1.228364646	4.12533986795	2.95095303586	2.74302617224	2.55264622979	1.95070917132	0.815917368696	2.76064420417	5.82217392622	2.79336102831	1.32901557633	2.32740306735	1.24902118307	4.86685783278	5.367264203	1.08835284691	2.44580764276	1.59363589938	1.0652633119	3.26051488302	8.49912213809	6.39888744431	2.61048358554	5.68350880859
GOT1	44.9509583916	13.7410303662	36.8609729247	22.3402261523	23.8682893604	21.4590789408	40.2648383374	37.8701271528	24.3754909335	33.0819706399	42.5538143417	41.0976463246	13.6776659776	41.235835305	15.1088732523	24.9264980634	28.1666409636	23.8513326232	19.6803512656	21.8786554485	22.3239212359	27.5821090007	24.9510430661	15.061847159	31.4834564989	13.232366354	22.462196505	17.0401631632	13.8989310681	13.4328482924	14.2268873342	40.8614116592	20.7671290581	15.3944974881	20.5881765882	15.1294042261	12.6135705539	38.3728899838	18.7906288297	51.356865462	13.4196189461	16.3366380877	14.9164956861	10.7481223319	27.9718205431	30.809917792	28.5052220989	25.6191768617	30.313496765
GPX4	180.37564449	69.4008927938	165.449220576	43.2414055233	144.913495302	37.1290563901	84.1199600654	87.7826257016	127.193993605	99.7858800165	87.2310151457	60.3537568486	62.5330563737	106.278228966	85.9140023518	68.2535308651	70.6329312837	111.479050361	82.4375079651	68.2980420023	68.1437133232	122.991940423	72.4410914943	101.728145125	91.1536756739	82.562882536	60.6025070962	73.9624339793	99.9154587277	81.0378256497	86.6519419722	180.570867302	132.080858397	102.846992731	75.7102737187	69.9261938337	57.7222826421	99.5986074685	67.2222796927	156.22326974	82.051054352	58.4838367797	57.1522716713	89.4178698888	58.4030005608	29.1408448317	74.4704147694	50.4783844063	103.677125969
LALBA	0.0	0.0	0.0	0.0	0.0	0.0	0.0	0.0	0.0	0.0	0.0	0.0	0.0	0.0	0.0	0.0	0.0	0.0	0.0	0.0	0.0	0.0	0.0	0.0	0.0	0.0	0.0139633782615	0.0	0.0	0.0471968321054	0.0696954442642	0.0	0.0387972139088	0.0	0.018802274644	0.0358506991448	0.0123833746538	0.0106483552326	0.0	0.0	0.0	0.0	0.0	0.0	0.0	0.0	0.0180284078223	0.0	0.0
AGMAT	15.5781757221	0.162055814598	21.9033439255	0.278643205381	4.5362316337	0.354178213573	2.94511918552	19.730582135	5.84672958575	19.0414791525	14.4421854665	4.11917277573	0.151642946206	16.2177993652	3.42173197768	4.54309695347	4.16294810654	3.04486453814	1.44169057516	0.479531141851	3.71155685194	3.62564416322	0.23974580624	0.0944701061991	4.43399634053	0.14638371885	0.633808909992	0.0756253196476	1.16166911275	0.570888161464	0.618800759262	21.0880522686	15.2687676849	1.4663317023	24.50621541	10.9916713948	4.79321796719	16.959298891	27.3175446931	20.4627865508	0.734159296409	1.94233965998	22.4901950176	13.692274492	15.5663849755	12.5911211299	4.24898924077	1.71653886065	18.1352616643
GLO1	50.941403911	57.0896334225	90.124375464	36.541429054	83.2299559532	37.9275169123	28.4984687654	73.1098421087	46.265372656	56.0034353596	56.4141901294	36.2248359918	46.2601249587	32.0492043552	36.3285918684	57.2330639701	38.9467695943	31.2108471216	41.2964633072	48.0458320829	46.2590003313	39.4345579356	28.8365406923	49.5930254382	27.5731010442	45.8501675406	29.47214985	40.64471703	55.7361795368	41.8011726684	56.4842520236	72.0737273071	39.9362304985	51.0791472343	98.8797633739	74.9722207704	30.3195029407	55.9819710192	75.4200535215	61.2191917998	45.581174429	56.4517947051	52.6595243771	31.4042079743	52.5050016063	65.3859252108	64.42381016	24.566515171	56.7951352356
NME7	0.444017695131	1.91931564078	0.602721107515	0.746457436326	0.942401105947	0.94560097234	0.594740861894	0.81763246827	1.59278199825	0.750709385437	0.577469585388	0.870890920421	2.0344974058	0.60114097175	1.30040541385	1.2103315496	0.961774553835	0.938017624932	1.1533885438	1.02491985214	0.722810097098	1.5642961026	0.67670340432	1.41420864615	0.379832798614	2.29829147729	1.11994958399	1.8142639274	1.9658511457	1.90043346609	1.83909719126	0.708548437936	2.32329172783	1.52781797911	1.59797048354	1.92475823477	1.42388950222	1.41418212895	1.21003285216	1.09995167176	2.61651309292	1.86042401726	1.98398553834	0.996871130885	1.36124583077	1.63536832186	0.916969382206	4.3891846382	1.3566975954
FADS2	5.58049746898	2.33980654029	1.72878163603	0.600715221254	0.421577975019	1.07450668105	3.18003632751	1.05932520781	4.40293727935	1.00935308605	6.44729691668	1.26878681202	1.951497825	2.00549123082	3.66288217086	1.03316676678	1.43211434953	1.07207488466	2.47426280184	0.204510983812	1.98098565622	2.01243622041	0.780795751073	3.65397440245	1.71425091186	1.75617197727	2.81256707098	6.87054949637	2.3847118985	2.53811815724	1.91539844154	1.28893373048	2.98152507194	2.44025456022	2.58046895245	19.136275813	7.54596983723	0.973066132041	15.4009599294	1.02085531249	2.03914642232	3.40546843026	11.535686976	2.63135385239	1.22856352839	0.595823628823	9.80835233255	0.684732595589	0.970627552526
AMPD2	3.97270097221	3.40154004595	4.68884889368	2.62104826026	1.25141449697	3.35035322469	2.2042886845	6.30690606763	4.18853117753	5.97146080164	6.03652078797	6.37077832786	3.67390276007	6.01878315033	7.74374429172	6.44700397125	5.84164393359	4.20985422965	3.25887507548	1.48093305046	5.2773015256	5.55390056608	2.1062767776	7.97356984326	3.85333789463	3.59362053456	4.1087286581	5.68486419746	4.47976576132	4.68601491492	4.72828276298	4.32956910875	5.02733535874	6.81926320702	9.14936789254	10.763119351	6.84855611209	8.88995798304	10.3689521573	14.0134163958	3.54745922666	6.4122409591	9.40994074076	4.73265302687	10.7290976139	9.71067697093	5.92925743596	3.85686846697	5.21182624087
MTHFD1	3.20058089533	3.09692046552	2.73622040299	5.69589644511	2.53482590993	6.5075093802	4.35210137225	4.73589742811	5.8644093921	5.03193451439	5.47922496155	7.37074758217	3.30909282951	5.86915077264	4.57883495081	7.7870223747	5.12124763735	4.12271951056	4.13344317126	4.46249342333	5.54753927587	4.98868365528	5.63209842986	4.19580043718	4.71848351219	2.77438419772	3.78997238184	5.28892914246	3.66377220026	3.24336534597	3.27917622708	3.50110270377	8.26027314884	3.79160115172	4.65828209067	11.9221881695	9.16445659544	12.6795008876	9.48714741859	17.6899897338	3.9496336255	6.05009096087	7.52341623054	4.94341502105	10.0173365684	19.8382344997	6.98273957711	7.24011588276	8.80890025462
AHCYL2	16.6990659991	3.47701306162	22.487791783	5.28861124431	7.66725655633	7.4302663932	9.9897837782	33.3982614711	6.97533952011	14.2689239534	19.8307258961	23.2443519747	4.40226480277	13.8101623659	7.89403808158	18.2793228427	16.4085288721	11.7737101458	5.32558003852	5.62712737108	17.9422518712	9.1274727349	4.39762797773	2.55853498983	10.6928372615	3.14524227367	9.18095582014	2.81051411639	6.31980131094	4.82944612604	3.72834447784	16.51499638	15.9609265816	25.5273907652	5.81374529542	9.47613925421	7.00499768872	6.61214260717	7.49396098756	16.573128166	2.37520551022	8.69764036322	5.90074689506	2.92848692659	41.7927602245	41.3911725113	3.7042883853	2.63448510576	8.74253479897
GUCY2F	0.0	0.0	0.0	0.0	0.0	0.0	0.0120880747268	0.0	0.0245056133139	0.0	0.0	0.00373683749959	0.00309318847208	0.0	0.0	0.0	0.0	0.00619210185787	0.00497663233767	0.0	0.0221093402382	0.0	0.0	0.0	0.0	0.0	0.00468829636297	0.0	0.0	0.00792332386046	0.0234007051689	0.0	0.013026420502	0.0	0.0	0.00401236957759	0.0	0.0	0.0	0.0	0.0176494176574	0.0	0.0	0.0	0.00393030026881	0.00279440983368	0.0	0.0	0.0327450781874
ECI1	22.0603479948	11.7221661103	26.3123418078	5.58631080265	30.7241602306	6.19311334455	16.1727899223	14.5375654162	18.92885407	18.7503084295	18.6998292677	15.5179560718	10.113366219	23.1830531381	11.2975870244	16.7199631956	15.6050630553	20.1743388663	6.68116122912	8.7466384246	16.8468455409	15.7134668116	8.62216199634	15.5422552761	15.9663617176	10.2343195338	10.0522031961	10.7414636791	12.5762035073	11.3832585798	12.1255073629	27.3072508167	12.8579833263	15.7567645472	6.44160754898	10.4967905727	16.8840918773	14.0709387717	8.34523413793	23.716758736	10.4993405872	6.37270054234	11.5016520053	14.4110198406	13.5364280952	13.764106712	15.8878465736	6.22090826358	18.2836487794
CYP2A7	0.0625050183287	0.00560173022088	0.0449976542658	0.0707382330575	0.0	0.0289687894499	0.0	0.0620858601502	0.0	0.0663997370456	0.0434777982686	0.0	0.11563710864	0.0560996065894	0.0169400555159	0.0394359893116	0.00868357618977	0.00890339384442	0.0572457220352	0.0221010610517	0.0	0.00868599181246	0.0369157745503	0.0161354967205	0.0	0.0333364575732	0.0134822552784	0.0231142856066	0.065544542124	0.0512669421912	0.100941020903	0.0600659980028	0.121746348176	0.0500363841157	0.0136158167718	0.155769414054	0.017935038552	0.0154221823172	0.167623067333	0.00686252674237	0.0761323312188	0.018613129832	0.0342256502628	0.0517920789135	0.152583294756	0.0160719134685	0.0913879046925	0.00563180003757	0.0282497608335
PAPSS2	11.4013103051	2.81376431875	60.9468926313	3.05982489056	2.20424597309	1.54552003729	2.83686952244	40.0755787972	5.71985142243	15.3695307088	29.8223594323	6.81863841142	2.38596876893	17.0209586383	7.34359808183	4.4324487296	4.68589633489	4.01033455932	23.0010293224	0.978714878462	3.29823921178	5.94005048165	3.38296049483	2.26610662318	3.70109970419	3.5140233037	2.57154950118	4.74504354879	10.4683150525	4.32795701765	3.72928492979	21.8267037962	12.7970942454	11.4760758115	11.8725220241	18.3838047657	21.1794224546	13.6459911094	14.8070286069	5.93468388165	4.01760268899	9.80472940332	16.2281260211	7.38028562271	16.6456677648	1.73609435158	10.5221656437	1.59970017981	1.53694473966
ACAA2	16.1492904631	9.89627261789	27.7940017305	6.11517868767	13.7729985187	7.70589789661	4.95687329254	22.8441874438	6.80091646971	17.1893759334	16.9606102411	7.27587458301	9.30916781538	14.0162721298	7.99291904333	10.8718304729	9.68031616832	4.80625281509	4.02315981907	5.43069738488	7.28535889986	8.70984232665	4.02856490805	11.0357921772	5.84675061418	9.09762657017	4.95729661028	10.4921812603	12.2503291988	9.59923964136	9.22907017981	28.7909355359	4.08731937725	2.90956479593	16.09400012	26.8187921725	9.17329484745	35.8561360337	32.5325340952	5.80495481506	12.7138704062	6.93234130501	21.6523916922	4.81031824767	19.2968831832	3.03045482238	15.6842509435	6.45893291548	2.96365166403
[truncated: 363 more rows]
[truncated: 358 more columns]
